# Supplementary material for: Multi-scale interplays of biotic and abiotic drivers shape mammalian sub-continental diversity over millions of years
Source: Sci Rep. 2018 Sep 7;8:13413. doi: 10.1038/s41598-018-31699-6 (PMC6128930; doi:10.1038/s41598-018-31699-6)
Supplement: Supplementary file 2 — Dataset 1 [file 41598_2018_31699_MOESM2_ESM.xlsx]

## Sheet: localities
site	first	last
Paseo_de_la_Esperanza	16	13.8
Torrijos	16	13.8
Monteagudo	16	13.8
Hidroelectrica	15.15	15.15
Puente_Toledo	15.15	15.15
Moratines	15.1	15.1
Los_Nogales	14.9	14.9
PARPenuelas	14.9	14.9
Paseo_Acacias	14.9	14.9
Estacion_Imperial	14.9	14.9
San_Isidro	14.85	14.85
O_Donnell	14.5	14.5
Henares_2	14.5	14.5
Arroyo_del_Olivar	14.05	14.05
Somosaguas	13.9	13.9
Paracuellos_2	13.8	12.5
Manchones	13.8	12.5
Puente_Vallecas	13.7	13.7
Henares_1	13.7	13.7
Alhambra_Tuneles	13.7	13.7
Paracuellos_5	13.7	13.7
Arroyo_del_Val	13	13
La_Barranca	13	13
Paracuellos_3	12.8	12.8
Toril_3A	12.65	12.65
El_Buste	12.58	12.58
La_Ciesma	12.58	12.58
Toril_3B	12.5	11
Escobosa	12.24	12.24
Cerro_del_Otero	11.8	11.8
Nombrevilla_2	11.69	11.69
Moraleja_de_Enmedio	11.66	11.66
Montejo_de_la_Vega_de_la_Serrezuela	11.19	11.19
Nombrevilla_9	11.17	11.17
Ballestar	10.86	10.86
Nombrevilla_1	10.76	10.76
Pedregueras_2A	10.6	10.6
Masia_de_La_Roma_2	10.03	10.03
El_Lugarejo	9.75	9.75
Los_Valles_de_Fuentiduena	9.75	9.75
La_Cantera	9.6	8.8
Batallones_5	9.6	8.8
Masia_del_Barbo_2A	9.53	9.53
Masia_del_Barbo_2B	9.37	9.37
Batallones_1_LLA	9.27	9.27
Batallones_1_ULA	9.27	9.27
Batallones_3	9.27	9.27
Batallones_10	9.27	9.27
La_Roma_2	8.92	8.92
Masia_de_La_Roma_604A	8.85	8.85
Peralejos_D	8.8	7.4
Los_Aguanaces	8.8	7.4
Crevillente_2	8.7	8.7
Vivero_de_Pinos	8.55	8.55
Puente_Minero	8.32	8.32
Ademuz	8.05	8.05
Aljezar_B	7.97	7.97
Masada_del_Valle_2	7.87	7.87
Crevillente_15_16	7.87	7.87
Las_Pedrizas	7.68	7.68
Concud_Barranco	7.68	7.68
Cerro_de_la_Garita	7.68	7.68
Valdecebro_5	7.42	7.42
Corral_de_Lobato	7.4	6.5
Los_Mansuetos	7.28	7.28
Casa_del_Acero	7.19	7.19
Los_Gargantones	7.19	7.19
El_Arquillo_1	6.92	6.92
Valdecebro_3	6.8	6.8
Las_Casiones	6.68	6.68
Bunker_de_Valdecebro	6.59	6.59
La_Alberca	6.5	4.9
Tariego_de_Cerrato	6.22	6.22
Arenas_del_Rey	6.22	6.22
Milagros	6.22	6.22
Venta_del_Moro	6.22	6.22
Librilla	6.19	6.19
Alcoy_Mina	5.28	5.28
Peralejos_E	4.9	4.2
La_Calera	4.61	4.61
Orrios_1	4.24	4.24
La_Gloria_4	4.22	4.22
Layna	4.22	4.22
Villalba_Alta	4.2	3.2
Alcalá_del_Júcar	4.2	3.2
El_Rincon_1	3.47	3.47
Huelago	3.47	3.47
Pozo_de_Piedrabuena	3.2	2.5
Villarroya	2.81	2.81
Las_Higueruelas	2.73	2.73
Fuentesnuevas_1	2.5	2
Puebla_de_Valverde	2.04	2.04
Fonelas_P1	2	2
Casablanca_1	1.93	1.93

## Sheet: functional traits
order	family	genus	species	body size discrete	diet	locomotion
Primates	Cercopithecidae	Mesopithecus	pentelicus	C	browser	brachiation
Primates	Cercopithecidae	Dolichopithecus	ruscinensis	B	browser	brachiation
Proboscidea	Gomphotheriidae	Gomphotherium	angustidens	H	browser_mixed_feeder	graviportal
Proboscidea	Gomphotheriidae	Tetralophodon	longirostris	H	browser_mixed_feeder	graviportal
Proboscidea	Gomphotheriidae	Anancus	arvernensis	H	browser_mixed_feeder	graviportal
Proboscidea	Deinotheriidae	Deinotherium	giganteum	H	browser	graviportal
Proboscidea	Mastodontidae	Zygolophodon	turicensis	H	browser_mixed_feeder	graviportal
Proboscidea	Elephantidae	Mammuthus	meridionalis	H	mixed_feeder_grazer	graviportal
Carnivora	Mustelidae	Martes	burdigaliensis	A	carnivore	ambulatory
Carnivora	Mustelidae	Martes	paleosinensis	B	carnivore	ambulatory
Carnivora	Mustelidae	Martes	basilii	B	carnivore	ambulatory
Carnivora	Mustelidae	Martes	ginsburgi	B	carnivore	ambulatory
Carnivora	Mustelidae	Palaeomeles	pachecoi	B	carnivore	excavator
Carnivora	Mustelidae	Marcetia	santigae	B	omnivore	scansorial
Carnivora	Mustelidae	Plesiogulo	monspessulanus	D	carnivore	ambulatory
Carnivora	Mustelidae	Adroverictis	schmitkittleri	NA	NA	NA
Carnivora	Mustelidae	Adroverictis	ginsburgi	C	NA	NA
Carnivora	Mustelidae	Eomellivora	piveteaui	C	hypercarnivore	ambulatory
Carnivora	Mustelidae	Baranogale	adroveri	B	carnivore-invert	NA
Carnivora	Mustelidae	Sivaonyx	lluecai	C	carnivore-invert	semi-acquatic
Carnivora	Mustelidae	Lutra	affinis	B	carnivore-invert	semi-acquatic
Carnivora	Mustelidae	Enhydrictis	ardea	B	carnivore	excavator
Carnivora	Mustelidae	Meles	iberica	B	omnivore	excavator
Carnivora	Mephitidae	Circamustela	dechaseauxi	B	carnivore	scansorial
Carnivora	Mephitidae	Promephitis	pristinidens	B	carnivore	scansorial
Carnivora	Mephitidae	Promephitis	alexejewi	B	carnivore	scansorial
Carnivora	Ursidae	Hemicyon	sansaniensis	F	hypercarnivore	ambulatory
Carnivora	Ursidae	Hemicyon	mayorali	D	hypercarnivore	ambulatory
Carnivora	Ursidae	Plithocyon	armagnacensis	E	hypercarnivore	ambulatory
Carnivora	Ursidae	Kretzoiarctos	beatrix	D	omnivore	ambulatory
Carnivora	Ursidae	Indarctos	vireti	E	carnivore	ambulatory
Carnivora	Ursidae	Indarctos	arctoides	E	carnivore	cursorial
Carnivora	Ursidae	Indarctos	punjabiensis	B	carnivore	ambulatory
Carnivora	Ursidae	Agriotherium	roblesi	H	omnivore	ambulatory
Carnivora	Ursidae	Agriotherium	insigne	G	omnivore	ambulatory
Carnivora	Ursidae	Ursus	boeckhi	NA	animal_d_omnivore	ambulatory
Carnivora	Ursidae	Ursus	ruscinensis	E	animal_d_omnivore	ambulatory
Carnivora	Ursidae	Ursus	etruscus	F	omnivore	ambulatory
Carnivora	Amphicyonidae	Amphicyon	major	F	meat_bone	ambulatory
Carnivora	Amphicyonidae	Amphicyon	giganteus	F	meat_bone	ambulatory
Carnivora	Amphicyonidae	Agnotherium	antiquus	E	hypercarnivore	ambulatory
Carnivora	Amphicyonidae	Magericyon	castellanus	F	hypercarnivore	cursorial
Carnivora	Amphicyonidae	Magericyon	anceps	F	hypercarnivore	cursorial
Carnivora	Amphicyonidae	Thaumastocyon	dirus	D	hypercarnivore	ambulatory
Carnivora	Hyaenidae	Protictitherium	crassum	C	meat_bone	scansorial
Carnivora	Hyaenidae	Lycyaena	chaeretis	C	meat_bone	cursorial
Carnivora	Hyaenidae	Thalassictis	montadai	C	meat_bone	ambulatory
Carnivora	Hyaenidae	Thalassictis	hipparionum	C	carnivore	ambulatory
Carnivora	Hyaenidae	Thalassictis	hyaenoides	C	carnivore	ambulatory
Carnivora	Hyaenidae	Plioviverrops	guerini	B	insectivore	ambulatory
Carnivora	Hyaenidae	Plioviverrops	faventinus	B	molluscivore	ambulatory
Carnivora	Hyaenidae	Adcrocuta	eximia	D	meat_bone	ambulatory
Carnivora	Hyaenidae	Ictitherium	pannonicum	C	carnivore	ambulatory
Carnivora	Hyaenidae	Hyaena	pyrenaica	C	meat_bone	ambulatory
Carnivora	Hyaenidae	Hyaena	brunnea	C	meat_bone	ambulatory
Carnivora	Hyaenidae	Chasmaporthetes	lunensis	D	hypercarnivore	cursorial
Carnivora	Hyaenidae	Pliocrocuta	perrieri	D	meat_bone	ambulatory
Carnivora	Hyaenidae	Pachycrocuta	brevirostris	E	meat_bone	ambulatory
Carnivora	Barbourofelidae	Albanosmilus	jourdani	D	hypercarnivore	ambulatory
Carnivora	Felidae	Styriofelis	lorteti	C	hypercarnivore	scansorial
Carnivora	Felidae	Styriofelis	vallesiensis	C	hypercarnivore	ambulatory
Carnivora	Felidae	Pseudaelurus	quadridentatus	C	hypercarnivore	scansorial
Carnivora	Felidae	Machairodus	aphanistus	E	hypercarnivore	cursorial
Carnivora	Felidae	Machairodus	alberdiae	E	hypercarnivore	cursorial
Carnivora	Felidae	Promegantereon	ogygia	C	hypercarnivore	ambulatory
Carnivora	Felidae	Paramachaerodus	orientalis	D	hypercarnivore	ambulatory
Carnivora	Felidae	Paramachaerodus	maximiliani	D	hypercarnivore	ambulatory
Carnivora	Felidae	Metailurus	major	C	hypercarnivore	ambulatory
Carnivora	Felidae	Metailurus	parvulus	C	hypercarnivore	ambulatory
Carnivora	Felidae	Amphimachairodus	giganteus	F	hypercarnivore	ambulatory
Carnivora	Felidae	Pristifelis	attica	B	hypercarnivore	ambulatory
Carnivora	Felidae	Fortunictis	acerensis	E	hypercarnivore	scansorial
Carnivora	Felidae	Felis	silvestris	B	hypercarnivore	ambulatory
Carnivora	Felidae	Lynx	issiodorensis	C	hypercarnivore	ambulatory
Carnivora	Felidae	Caracal	depereti	C	hypercarnivore	ambulatory
Carnivora	Felidae	Acinonyx	pardinensis	D	hypercarnivore	cursorial
Carnivora	Felidae	Viretailurus	schaubi	C	hypercarnivore	ambulatory
Carnivora	Felidae	Homotherium	latidens	F	hypercarnivore	NA
Carnivora	Felidae	Megantereon	cultridens	D	hypercarnivore	ambulatory
Carnivora	Felidae	Puma	pardoides	D	hypercarnivore	ambulatory
Carnivora	Viverridae	Semigenetta	ripolli	B	omnivore	scansorial
Carnivora	Ailuridae	Magerictis	imperialensis	B	omnivore	NA
Carnivora	Ailuridae	Simocyon	batalleri	D	meat_bone	ambulatory
Carnivora	Ailuridae	Simocyon	primigenius	D	meat_bone	ambulatory
Carnivora	Canidae	Canis	cipio	C	carnivore	ambulatory
Carnivora	Canidae	Canis	adoxus	C	NA	NA
Carnivora	Canidae	Canis	accitanus	NA	omnivore	NA
Carnivora	Canidae	Canis	etruscus	C	carnivore	ambulatory
Carnivora	Canidae	Eucyon	debonisi	C	NA	NA
Carnivora	Canidae	Nyctereutes	donnezani	B	omnivore	ambulatory
Carnivora	Canidae	Nyctereutes	megamastoides	B	omnivore	ambulatory
Carnivora	Canidae	Nyctereutes	vulpinus	NA	NA	NA
Carnivora	Canidae	Vulpes	alopecoides	B	carnivore	ambulatory
Carnivora	Canidae	Lycaon	falconeri	C	hypercarnivore	cursorial
Carnivora	Percrocutidae	Percrocuta	gigantea	F	meat_bone	ambulatory
Perissodactyla	Equidae	Anchitherium	hippoides	NA	browser_mixed_feeder	cursorial
Perissodactyla	Equidae	Anchitherium	alberdiae	D	browser_mixed_feeder	cursorial
Perissodactyla	Equidae	Anchitherium	procerum	E	browser_mixed_feeder	cursorial
Perissodactyla	Equidae	Anchitherium	matritense	E	browser_mixed_feeder	cursorial
Perissodactyla	Equidae	Anchitherium	cursor	D	browser_mixed_feeder	cursorial
Perissodactyla	Equidae	Hipparion	primigenium	E	mixed_feeder_grazer	cursorial
Perissodactyla	Equidae	Hipparion	laromae	F	mixed_feeder_grazer	cursorial
Perissodactyla	Equidae	Hipparion	mediterraneum	F	mixed_feeder_grazer	cursorial
Perissodactyla	Equidae	Hipparion	matthewi	E	mixed_feeder_grazer	cursorial
Perissodactyla	Equidae	Hipparion	concudense	E	mixed_feeder_grazer	cursorial
Perissodactyla	Equidae	Hipparion	periafricanum	C	mixed_feeder_grazer	cursorial
Perissodactyla	Equidae	Hipparion	crassum	F	mixed_feeder_grazer	cursorial
Perissodactyla	Equidae	Hipparion	fissurae	E	mixed_feeder_grazer	cursorial
Perissodactyla	Equidae	Hipparion	rocinantis	G	mixed_feeder_grazer	cursorial
Perissodactyla	Equidae	Sinohippus	sampelayoi	NA	browser_mixed_feeder	cursorial
Perissodactyla	Equidae	Equus	livenzovensis	G	mixed_feeder_grazer	cursorial
Perissodactyla	Equidae	Equus	stenonis	G	mixed_feeder_grazer	cursorial
Perissodactyla	Equidae	Equus	major	G	mixed_feeder_grazer	cursorial
Perissodactyla	Equidae	Equus	altidens	F	mixed_feeder_grazer	cursorial
Perissodactyla	Rhinocerotidae	Prosantorhinus	douvillei	H	browser	graviportal
Perissodactyla	Rhinocerotidae	Hispanotherium	matritense	NA	mixed_feeder_grazer	cursorial
Perissodactyla	Rhinocerotidae	Alicornops	simorrense	H	browser	graviportal
Perissodactyla	Rhinocerotidae	Alicornops	alfambrense	G	NA	graviportal
Perissodactyla	Rhinocerotidae	Brachypotherium	brachypus	H	browser_mixed_feeder	graviportal
Perissodactyla	Rhinocerotidae	Lartetotherium	sansaniense	H	browser	mediportal
Perissodactyla	Rhinocerotidae	Hoploaceratherium	tetradactylum	H	mixed_feeder	mediportal
Perissodactyla	Rhinocerotidae	Dihoplus	schleiermacheri	H	mixed_feeder	mediportal
Perissodactyla	Rhinocerotidae	Aceratherium	incisivum	H	browser	mediportal
Perissodactyla	Rhinocerotidae	Stephanorhinus	miguelcrusafonti	H	browser_mixed_feeder	mediportal
Perissodactyla	Rhinocerotidae	Stephanorhinus	etruscus	H	browser_mixed_feeder	mediportal
Perissodactyla	Chalicotheriidae	Chalicotherium	grande	G	browser	knuckle_walking
Perissodactyla	Chalicotheriidae	Ancylotherium	pentelicum	H	browser	graviportal
Hyracoidea	Pliohyracidae	Pliohyrax	graecus	E	NA	ambulatory
Artiodactyla	Suidae	Bunolistriodon	lockharti	E	omnivore	ambulatory
Artiodactyla	Suidae	Listriodon	retamaensis	NA	browser	ambulatory
Artiodactyla	Suidae	Listriodon	splendens	E	browser	ambulatory
Artiodactyla	Suidae	Conohyus	ebroensis	NA	omnivore	ambulatory
Artiodactyla	Suidae	Conohyus	simorrense	D	omnivore	ambulatory
Artiodactyla	Suidae	Parachleuastochoerus	steinheimensis	D	plant_d_omnivore	ambulatory
Artiodactyla	Suidae	Albanohyus	castellensis	C	plant_d_omnivore	ambulatory
Artiodactyla	Suidae	Propotamochoerus	palaeochoerus	E	plant_d_omnivore	ambulatory
Artiodactyla	Suidae	Propotamochoerus	provincialis	E	plant_d_omnivore	ambulatory
Artiodactyla	Suidae	Microstonyx	major	F	plant_d_omnivore	ambulatory
Artiodactyla	Suidae	Microstonyx	erymanthius	F	plant_d_omnivore	ambulatory
Artiodactyla	Suidae	Dasychoerus	arvernensis	NA	omnivore	ambulatory
Artiodactyla	Suidae	Potamochoerus	magnus	F	plant_d_omnivore	ambulatory
Artiodactyla	Moschidae	Micromeryx	sp_nov_1	NA	NA	NA
Artiodactyla	Moschidae	Micromeryx	sp_nov_2	NA	NA	NA
Artiodactyla	Moschidae	Micromeryx	azanzae	NA	browser	cursorial
Artiodactyla	Moschidae	Micromeryx	flourensianus	B	browser	cursorial
Artiodactyla	Moschidae	Micromeryx	large_size	C	browser	cursorial
Artiodactyla	Moschidae	Micromeryx	small_size	NA	browser	cursorial
Artiodactyla	Moschidae	Micromeryx	soriae	NA	browser	cursorial
Artiodactyla	Moschidae	Hispanomeryx	daamsi	NA	browser	cursorial
Artiodactyla	Moschidae	Hispanomeryx	aragonensis	NA	browser	cursorial
Artiodactyla	Moschidae	Hispanomeryx	duriensis	NA	browser	cursorial
Artiodactyla	Paleomerycidae	Triceromeryx	pachecoi	E	browser	cursorial
Artiodactyla	Paleomerycidae	Palaeomeryx	magnus	F	browser	cursorial
Artiodactyla	Lagomerycidae	Lagomeryx	minimus	B	mixed_feeder	cursorial
Artiodactyla	Caenotheriidae	Cainotherium	miocaenicum	A	mixed_feeder	cursorial
Artiodactyla	Tragulidae	Dorcatherium	crassum	C	browser	ambulatory
Artiodactyla	Tragulidae	Dorcatherium	naui	C	browser	ambulatory
Artiodactyla	Cervidae	Procervulus	dichotomus	C	browser_mixed_feeder	cursorial
Artiodactyla	Cervidae	Euprox	furcatus	D	browser	cursorial
Artiodactyla	Cervidae	Euprox	dicranocerus	D	browser	cursorial
Artiodactyla	Cervidae	Palaeoplatyceros	hispanicus	NA	browser	cursorial
Artiodactyla	Cervidae	Heteroprox	moralesi	C	browser_mixed_feeder	cursorial
Artiodactyla	Cervidae	Heteroprox	larteti	C	browser_mixed_feeder	cursorial
Artiodactyla	Cervidae	Lucentia	iberica	C	NA	cursorial
Artiodactyla	Cervidae	Lucentia	pierensis	C	NA	cursorial
Artiodactyla	Cervidae	Turiacemas	concudensis	D	NA	cursorial
Artiodactyla	Cervidae	Pliocervus	matheroni	C	NA	cursorial
Artiodactyla	Cervidae	Pliocervus	turolensis	D	browser	cursorial
Artiodactyla	Cervidae	Croizetoceros	pyrenaicus	C	browser	cursorial
Artiodactyla	Cervidae	Croizetoceros	ramosus	D	browser	cursorial
Artiodactyla	Cervidae	Eucladoceros	senezensis	F	oportunistic_feeder	cursorial
Artiodactyla	Cervidae	Cervus	perrieri	F	browser_mixed_feeder	cursorial
Artiodactyla	Cervidae	Arvernoceros	ardei	F	NA	cursorial
Artiodactyla	Cervidae	Procapreolus	cusanus	D	NA	cursorial
Artiodactyla	Cervidae	Metacervoceros	rhenanus	NA	NA	cursorial
Artiodactyla	Bovidae	Samotragus	pilgrimi	C	browser_mixed_feeder	cursorial
Artiodactyla	Bovidae	Eotragus	clavatus	C	NA	cursorial
Artiodactyla	Bovidae	Tethytragus	langai	C	mixed_feeder	cursorial
Artiodactyla	Bovidae	Miotragocerus	monacensis	D	browser_mixed_feeder	cursorial
Artiodactyla	Bovidae	Austroportax	latifrons	D	mixed_feeder_grazer	cursorial
Artiodactyla	Bovidae	Tragoportax	gaudryi	E	mixed_feeder_grazer	cursorial
Artiodactyla	Bovidae	Tragoportax	ventiensis	D	mixed_feeder_grazer	cursorial
Artiodactyla	Bovidae	Aragoral	mudejar	NA	NA	cursorial
Artiodactyla	Bovidae	Boselaphini	indet._1	NA	NA	cursorial
Artiodactyla	Bovidae	Boselaphini	indet._2	NA	NA	cursorial
Artiodactyla	Bovidae	Hispanodorcas	torrubiae	C	browser_mixed_feeder	cursorial
Artiodactyla	Bovidae	Hispanodorcas	heintzi	C	browser_mixed_feeder	cursorial
Artiodactyla	Bovidae	Gazella	deperdita	C	browser_mixed_feeder	cursorial
Artiodactyla	Bovidae	Gazella	soriae	NA	browser_mixed_feeder	cursorial
Artiodactyla	Bovidae	Gazella	baturra	NA	browser_mixed_feeder	cursorial
Artiodactyla	Bovidae	Gazella	borbonica	C	browser_mixed_feeder	cursorial
Artiodactyla	Bovidae	Palaeoryx	pallasi	F	browser	cursorial
Artiodactyla	Bovidae	Protoryx	carolinae	E	browser_mixed_feeder	cursorial
Artiodactyla	Bovidae	Parabos	soriae	F	NA	ambulatory
Artiodactyla	Bovidae	Parabos	cordieri	F	grazer	ambulatory
Artiodactyla	Bovidae	Tragoreas	oryxoides	C	NA	cursorial
Artiodactyla	Bovidae	Alephis	boodon	G	NA	cursorial
Artiodactyla	Bovidae	Leptobos	elatus	F	grazer	ambulatory
Artiodactyla	Bovidae	Leptobos	etruscus	F	grazer	ambulatory
Artiodactyla	Bovidae	Gazellospira	torticonis	F	mixed_feeder	cursorial
Artiodactyla	Bovidae	Hesperidoceras	merlae	F	NA	cursorial
Artiodactyla	Bovidae	Gallogoral	meneghini	E	mixed_feeder	cursorial
Artiodactyla	Bovidae	Capra	baetica	NA	NA	cursorial
Artiodactyla	Bovidae	Procamptoceras	brivatense	D	mixed_feeder	cursorial
Artiodactyla	Giraffidae	Decennatherium	pachecoi	G	browser_mixed_feeder	ambulatory
Artiodactyla	Giraffidae	Birgerbohlinia	schaubi	G	browser_mixed_feeder	ambulatory
Artiodactyla	Giraffidae	Mitilanotherium	inexpectatum	NA	browser_mixed_feeder	ambulatory
Artiodactyla	Hippopotamidae	Hexaprotodon	crusafonti	H	grazer	graviportal
Artiodactyla	Camelidae	Paracamelus	aguirrei	H	browser_mixed_feeder	mediportal

## Sheet: aggregated AICc weights
TRiPS diversity	competition		carbon		oxigen		zachos		disparity		saturation		similarity with Europe & Middle East		similarity with Africa		K general		r general		K		r		climate		functional space		biogeography		class		time dependence of K and r		biotic vs abiotic		spatial scale
	expansion & collapse	0.81084	no influence	0.876046	no influence	0.675409	no influence	0.969631	no influence	0.961988	no influence	0.53749	k	0.725068	no influence	0.965607	dynamic	0.955735	dynamic	0.957847	sim_eu	0.731221	saturation	0.442054	no influence	0.535432	no influence	0.501058	k	0.735281	combined	0.781509	k & div dynamic	0.927004	combined	0.528222	multiscale	0.802064
	contest	0.14099	both	0.094284	div	0.280438	k	0.016918	div	0.024433	div	0.432993	no influence	0.225015	both	0.015136	fixed	0.044265	fixed	0.042153	carbon	0.110187	oxigen	0.296686	div	0.292216	div	0.459452	no influence	0.195423	environment	0.144719	dynamic div	0.030843	abiotic	0.439312	local scale	0.169957
	damped increase	0.04346	k	0.019539	k	0.027905	both	0.008796	both	0.007512	k	0.020456	div	0.037276	k	0.015014					DD	0.042346	carbon	0.104415	both	0.122336	k	0.024943	div	0.040672	biogeography	0.040398	dynamic_k	0.028731	biotic	0.032466	large scale	0.027979
	no DD	0.00471	div	0.010131	both	0.016248	div	0.004655	k	0.006067	both	0.009061	both	0.012641	div	0.004243					oxigen	0.037516	sim_eu	0.049917	k	0.050016	both	0.014547	both	0.028624	functional	0.019952	fixed	0.013422
																					saturation	0.0244	DD	0.039362							DD	0.013422
																					sim_af	0.021763	disparity	0.031945
																					zachos	0.021403	sim_af	0.019379
																					disparity	0.009245	zachos	0.013451
																					no DD	0.001919	no DD	0.002791
SQS diversity	competition		carbon		oxigen		zachos		disparity		saturation		similarity with Europe & Middle East		similarity with Africa		K general		r general		K		r		climate		functional space		biogeography		class		time dependence of K and r		biotic vs abiotic		spatial scale
	expansion & collapse	0.5829	no influence	0.677785	no influence	0.878545	no influence	0.909764	no influence	0.729336	no influence	0.842268	no influence	0.761826	no influence	0.711541	dynamic	0.838786	dynamic	0.82591	sim_af	0.240934	carbon	0.240968	no influence	0.499047	no influence	0.577929	no influence	0.48043	combined	0.490163	k & div dynamic	0.712253	combined	0.454	multiscale	0.694232
	contest	0.272517	div	0.138044	k	0.06277	k	0.046795	div	0.20505	div	0.082305	k	0.175857	k	0.220829	fixed	0.161218	fixed	0.174094	sim_eu	0.189548	disparity	0.235535	div	0.18175	div	0.295747	k	0.389619	environment	0.225378	dynamic_k	0.126533	abiotic	0.382358	local scale	0.233686
	damped increase	0.110465	both	0.102924	div	0.032459	both	0.028346	k	0.035133	k	0.040418	both	0.032459	both	0.050329					carbon	0.169209	DD	0.161978	both	0.161352	k	0.069222	both	0.073099	functional	0.124672	dynamic div	0.113657	biotic	0.163646	large scale	0.072086
	no DD	0.034122	k	0.081251	both	0.02623	div	0.015099	both	0.030485	both	0.035013	div	0.029862	div	0.017305					DD	0.139212	saturation	0.117318	k	0.157855	both	0.057106	div	0.056856	biogeography	0.11223	fixed	0.047561
																					oxigen	0.076621	sim_af	0.067634							DD	0.047561
																					zachos	0.06076	sim_eu	0.062321
																					saturation	0.054337	oxigen	0.058689
																					disparity	0.047377	zachos	0.043445
																					no DD	0.022006	no DD	0.012116

## Sheet: aggr AICc weights best models
TRiPS diversity	competition		carbon		oxigen		zachos		disparity		saturation		similarity with Europe & Middle East		similarity with Africa		K general		r general		K		r		climate		functional space		biogeography		class		time dependence of K and r		biotic vs abiotic		spatial scale
	expansion & collapse	0.826233	no influence	0.848855	no influence	0.600991	no influence	0.985175	no influence	0.950391	div	0.598091	k	0.836724	no influence	0.978954	dynamic	0.969944	dynamic	0.986426	sim_eu	0.802869	saturation	0.524519	no influence	0.552229	div	0.598091	k	0.833787	combined	0.825406	k & div dynamic	0.948313	combined	0.603775	multiscale	0.8559
	contest	0.131044	both	0.134632	div	0.386127	k	0.00529818	div	0.0413434	no influence	0.384264	no influence	0.132708	k	0.00955067	fixed	0.0300557	fixed	0.0135743	carbon	0.127339	oxigen	0.336995	div	0.354798	no influence	0.384264	no influence	0.132242	environment	0.130913	dynamic div	0.0293854	abiotic	0.387916	local scale	0.13575
	damped increase	0.0388338	div	0.00845283	both	0.00701947	both	0.00511273	both	0.00413442	k	0.014343	div	0.0259276	both	0.00712095					DD	0.0248785	carbon	0.083191	both	0.0875859	k	0.014343	div	0.0258366	biogeography	0.0255769	fixed	0.0130498	biotic	0.00830858	large scale	0.00835015
	no DD	0.00388918	k	0.00806023	k	0.00586317	div	0.00441417	k	0.00413083	both	0.00330226	both	0.00464016	div	0.00437399					saturation	0.0192538	disparity	0.0228173	k	0.00538746	both	0.00330226	both	0.00813441	DD	0.0113585	dynamic_k	0.0092516
																					oxigen	0.00937738	sim_eu	0.0162533							functional	0.00674546
																					sim_af	0.00783278	DD	0.00721793
																					zachos	0.00431776	sim_af	0.00381537
																					disparity	0.00349267	zachos	0.00272208
																					no DD	0.000639303	no DD	0.00246898
SQS diversity	competition		carbon		oxigen		zachos		disparity		saturation		similarity with Europe & Middle East		similarity with Africa		K general		r general		K		r		climate		functional space		biogeography		class		time dependence of K and r		biotic vs abiotic		spatial scale
	expansion & collapse	0.690699	no influence	0.493161	no influence	0.842729	no influence	0.900041	div	0.574308	no influence	0.764869	no influence	0.564113	k	0.569966	dynamic	0.816201	dynamic	0.896908	sim_af	0.418184	disparity	0.441533	no influence	0.493123	div	0.572134	k	0.707966	combined	0.581728	k & div dynamic	0.701031	combined	0.528875	multiscale	0.744142
	contest	0.202061	div	0.328256	div	0.0670463	div	0.0342704	no influence	0.382269	div	0.17224	k	0.375483	no influence	0.379379	fixed	0.183799	fixed	0.103092	sim_eu	0.27835	carbon	0.293891	div	0.328231	no influence	0.380822	no influence	0.207113	environment	0.170182	dynamic div	0.157864	abiotic	0.352028	local scale	0.217696
	damped increase	0.0923858	both	0.144272	k	0.0587636	both	0.0337986	both	0.0219738	both	0.0339651	div	0.0387365	both	0.0292294					carbon	0.122338	saturation	0.099428	both	0.144261	both	0.0254065	div	0.0486146	functional	0.130998	fixed	0.0805775	biotic	0.119097	large scale	0.0381617
	no DD	0.0148543	k	0.0343116	both	0.0314606	k	0.0318903	k	0.0214495	k	0.0289259	both	0.0216677	div	0.0214258					DD	0.0941702	DD	0.0507504	k	0.0343855	k	0.021637	both	0.0363065	DD	0.0668646	dynamic_k	0.0605279
																					oxigen	0.02916	oxigen	0.0351277							biogeography	0.0502271
																					saturation	0.0185701	sim_eu	0.0303191
																					disparity	0.0160003	sim_af	0.022643
																					zachos	0.0157038	zachos	0.016812
																					no DD	0.0075234	no DD	0.00949568

## Sheet: all models TRiPS
model name	AICc Weights	competition	carbon	oxigen	zachos	disparity	saturation	similarity with Europe & Midd. East	similarity with Africa	K general	r general	K	r	climate	functional space	biogeography	class	time dependence of K and r	biotic vs abiotic	spatial scale	number of parameters	AICc	AICc Weights	support LK
exp. & collapse K ~ sim_eu Div ~ saturation	0.424554	expansion & collapse	no influence	no influence	no influence	no influence	div	k	no influence	dynamic	dynamic	sim_eu	saturation	no influence	div	k	biogeography	k & div dynamic	combined	multiscale	4	308.589	0.424554	1
exp. & collapse K ~ sim_eu Div ~ oxigen	0.272769	expansion & collapse	no influence	div	no influence	no influence	no influence	k	no influence	dynamic	dynamic	sim_eu	oxigen	div	no influence	k	combined	k & div dynamic	abiotic	multiscale	4	309.474	0.272769	1.55646
contest K ~ carbonDiv ~ carbon	0.067336	contest	both	no influence	no influence	no influence	no influence	no influence	no influence	dynamic	dynamic	carbon	carbon	both	no influence	no influence	environment	k & div dynamic	abiotic	local scale	4	312.272	0.067336	6.30499
damped K ~ carbonDiv ~ carbon	0.019954	damped increase	both	no influence	no influence	no influence	no influence	no influence	no influence	dynamic	dynamic	carbon	carbon	both	no influence	no influence	environment	k & div dynamic	abiotic	local scale	5	314.704	0.019954	21.2762
exp. & collapse K ~ sim_eu Div ~ disparity	0.018469	expansion & collapse	no influence	no influence	no influence	div	no influence	k	no influence	dynamic	dynamic	sim_eu	disparity	no influence	div	k	combined	k & div dynamic	combined	multiscale	4	314.859	0.018469	22.9877
exp. & collapse Div ~ sim_eu	0.013156	expansion & collapse	no influence	no influence	no influence	no influence	no influence	div	no influence	fixed	dynamic	DD	sim_eu	no influence	no influence	div	biogeography	dynamic div	combined	local scale	3	315.537	0.013156	32.2716
exp. & collapse K ~ saturation Div ~ sim_eu	0.010181	expansion & collapse	no influence	no influence	no influence	no influence	k	div	no influence	dynamic	dynamic	saturation	sim_eu	no influence	k	div	biogeography	k & div dynamic	combined	multiscale	4	316.05	0.010181	41.6992
expansion & collapse	0.005842	expansion & collapse	no influence	no influence	no influence	no influence	no influence	no influence	no influence	fixed	fixed	DD	DD	no influence	no influence	no influence	DD	fixed	biotic	multiscale	2	317.161	0.005842	72.6689
contest	0.005683	contest	no influence	no influence	no influence	no influence	no influence	no influence	no influence	fixed	fixed	DD	DD	no influence	no influence	no influence	DD	fixed	biotic	multiscale	2	317.216	0.005683	74.7013
contest Div ~ oxigen	0.004959	contest	no influence	both	no influence	no influence	no influence	no influence	no influence	dynamic	dynamic	oxigen	oxigen	both	no influence	no influence	environment	k & div dynamic	abiotic	local scale	3	317.489	0.004959	85.6176
exp. & collapse Div ~ oxigen	0.004228	expansion & collapse	no influence	div	no influence	no influence	no influence	no influence	no influence	fixed	dynamic	DD	oxigen	div	no influence	no influence	environment	dynamic div	combined	local scale	3	317.808	0.004228	100.423
contest K ~ oxigen	0.004142	contest	no influence	k	no influence	no influence	no influence	no influence	no influence	dynamic	fixed	oxigen	DD	k	no influence	no influence	environment	dynamic_k	combined	multiscale	3	317.849	0.004142	102.503
exp. & collapse K ~ carbon Div ~ sim_eu	0.004142	expansion & collapse	k	no influence	no influence	no influence	no influence	div	no influence	dynamic	dynamic	carbon	sim_eu	k	no influence	div	combined	k & div dynamic	abiotic	local scale	4	317.849	0.004142	102.501
exp. & collapse K ~ oxigen Div ~ sim_eu	0.004076	expansion & collapse	no influence	k	no influence	no influence	no influence	div	no influence	dynamic	dynamic	oxigen	sim_eu	k	no influence	div	combined	k & div dynamic	abiotic	local scale	4	317.881	0.004076	104.163
exp. & collapse K ~ sim_eu Div ~ carbon	0.004031	expansion & collapse	div	no influence	no influence	no influence	no influence	k	no influence	dynamic	dynamic	sim_eu	carbon	div	no influence	k	combined	k & div dynamic	abiotic	multiscale	4	317.903	0.004031	105.314
exp. & collapse K ~ sim_af Div ~ sim_eu	0.003637	expansion & collapse	no influence	no influence	no influence	no influence	no influence	div	k	dynamic	dynamic	sim_af	sim_eu	no influence	no influence	both	biogeography	k & div dynamic	abiotic	large scale	4	318.109	0.003637	116.741
exp. & collapse Div ~ carbon	0.00347	expansion & collapse	div	no influence	no influence	no influence	no influence	no influence	no influence	fixed	dynamic	DD	carbon	div	no influence	no influence	environment	dynamic div	combined	local scale	3	318.203	0.00347	122.365
exp. & collapse Div ~ saturation	0.003088	expansion & collapse	no influence	no influence	no influence	no influence	div	no influence	no influence	fixed	dynamic	DD	saturation	no influence	div	no influence	DD	dynamic div	combined	multiscale	3	318.436	0.003088	137.475
contest Div ~ sim_af	0.002666	contest	no influence	no influence	no influence	no influence	no influence	no influence	both	dynamic	dynamic	sim_af	sim_af	no influence	no influence	both	biogeography	k & div dynamic	abiotic	large scale	3	318.73	0.002666	159.265
damped increase	0.002428	damped increase	no influence	no influence	no influence	no influence	no influence	no influence	no influence	fixed	fixed	DD	DD	no influence	no influence	no influence	DD	fixed	biotic	multiscale	3	318.917	0.002428	174.883
exp. & collapse K ~ carbon	0.002354	expansion & collapse	k	no influence	no influence	no influence	no influence	no influence	no influence	dynamic	fixed	carbon	DD	k	no influence	no influence	environment	dynamic_k	combined	multiscale	3	318.978	0.002354	180.322
contest Div ~ carbon	0.002344	contest	both	no influence	no influence	no influence	no influence	no influence	no influence	dynamic	dynamic	carbon	carbon	both	no influence	no influence	environment	k & div dynamic	abiotic	local scale	3	318.987	0.002344	181.116
contest K ~ carbon	0.002283	contest	k	no influence	no influence	no influence	no influence	no influence	no influence	dynamic	fixed	carbon	DD	k	no influence	no influence	environment	dynamic_k	combined	multiscale	3	319.04	0.002283	185.946
exp. & collapse K ~ oxigen	0.002209	expansion & collapse	no influence	k	no influence	no influence	no influence	no influence	no influence	dynamic	fixed	oxigen	DD	k	no influence	no influence	environment	dynamic_k	combined	multiscale	3	319.106	0.002209	192.174
damped inc. Div ~ oxigen	0.002203	damped increase	no influence	both	no influence	no influence	no influence	no influence	no influence	dynamic	dynamic	oxigen	oxigen	both	no influence	no influence	environment	k & div dynamic	abiotic	local scale	4	319.111	0.002203	192.691
exp. & collapse Div ~ zachos	0.002196	expansion & collapse	no influence	no influence	div	no influence	no influence	no influence	no influence	fixed	dynamic	DD	zachos	div	no influence	no influence	environment	dynamic div	combined	local scale	3	319.117	0.002196	193.289
exp. & collapse K ~ zachos	0.002113	expansion & collapse	no influence	no influence	k	no influence	no influence	no influence	no influence	dynamic	fixed	zachos	DD	k	no influence	no influence	environment	dynamic_k	combined	multiscale	3	319.195	0.002113	200.958
contest Div ~ zachos	0.001998	contest	no influence	no influence	both	no influence	no influence	no influence	no influence	dynamic	dynamic	zachos	zachos	both	no influence	no influence	environment	k & div dynamic	abiotic	large scale	3	319.306	0.001998	212.444
contest K ~ zachos	0.001924	contest	no influence	no influence	k	no influence	no influence	no influence	no influence	dynamic	fixed	zachos	DD	k	no influence	no influence	environment	dynamic_k	combined	multiscale	3	319.382	0.001924	220.682
exp. & collapse Div ~ disparity	0.001924	expansion & collapse	no influence	no influence	no influence	div	no influence	no influence	no influence	fixed	dynamic	DD	disparity	no influence	div	no influence	functional	dynamic div	biotic	multiscale	3	319.382	0.001924	220.675
contest Div ~ disparity	0.001902	contest	no influence	no influence	no influence	both	no influence	no influence	no influence	dynamic	dynamic	disparity	disparity	no influence	both	no influence	functional	k & div dynamic	biotic	multiscale	3	319.405	0.001902	223.185
contest K ~ disparity	0.001897	contest	no influence	no influence	no influence	k	no influence	no influence	no influence	dynamic	fixed	disparity	DD	no influence	k	no influence	functional	dynamic_k	biotic	multiscale	3	319.411	0.001897	223.84
contest Div ~ saturation	0.001897	contest	no influence	no influence	no influence	no influence	both	no influence	no influence	dynamic	dynamic	saturation	saturation	no influence	both	no influence	DD	k & div dynamic	combined	multiscale	3	319.411	0.001897	223.812
contest K ~ saturation	0.001886	contest	no influence	no influence	no influence	no influence	k	no influence	no influence	dynamic	fixed	saturation	DD	no influence	k	no influence	DD	dynamic_k	combined	multiscale	3	319.422	0.001886	225.125
K~ sim_eu	0.001847	no DD	no influence	no influence	no influence	no influence	no influence	k	no influence	dynamic	fixed	sim_eu	no DD	no influence	no influence	k	biogeography	dynamic_k	combined	multiscale	2	319.464	0.001847	229.873
contest Div ~ sim_eu	0.001845	contest	no influence	no influence	no influence	no influence	no influence	both	no influence	dynamic	dynamic	sim_eu	sim_eu	no influence	no influence	both	biogeography	k & div dynamic	abiotic	large scale	3	319.466	0.001845	230.073
contest K ~ sim_eu	0.001845	contest	no influence	no influence	no influence	no influence	no influence	k	no influence	dynamic	fixed	sim_eu	DD	no influence	no influence	k	biogeography	dynamic_k	combined	multiscale	3	319.466	0.001845	230.142
exp. & collapse Div ~ sim_af	0.001845	expansion & collapse	no influence	no influence	no influence	no influence	no influence	no influence	div	fixed	dynamic	DD	sim_af	no influence	no influence	div	biogeography	dynamic div	combined	local scale	3	319.466	0.001845	230.073
contest K ~ sim_af	0.001845	contest	no influence	no influence	no influence	no influence	no influence	no influence	k	dynamic	fixed	sim_af	DD	no influence	no influence	k	biogeography	dynamic_k	combined	multiscale	3	319.467	0.001845	230.169
contest K ~ carbonDiv ~ oxigen	0.001841	contest	k	both	no influence	no influence	no influence	no influence	no influence	dynamic	dynamic	carbon	oxigen	both	no influence	no influence	environment	k & div dynamic	abiotic	local scale	4	319.47	0.001841	230.606
contest K ~ oxigenDiv ~ oxigen	0.001703	contest	no influence	both	no influence	no influence	no influence	no influence	no influence	dynamic	dynamic	oxigen	oxigen	both	no influence	no influence	environment	k & div dynamic	abiotic	local scale	4	319.626	0.001703	249.274
contest K ~ oxigenDiv ~ sim_af	0.001556	contest	no influence	k	no influence	no influence	no influence	no influence	both	dynamic	dynamic	oxigen	sim_af	k	no influence	both	combined	k & div dynamic	abiotic	local scale	4	319.807	0.001556	272.926
contest K ~ saturationDiv ~ oxigen	0.001536	contest	no influence	both	no influence	no influence	k	no influence	no influence	dynamic	dynamic	saturation	oxigen	both	k	no influence	environment	k & div dynamic	combined	multiscale	4	319.832	0.001536	276.319
exp. & collapse K ~ sim_eu Div ~ sim_eu	0.001536	expansion & collapse	no influence	no influence	no influence	no influence	no influence	both	no influence	dynamic	dynamic	sim_eu	sim_eu	no influence	no influence	both	biogeography	k & div dynamic	abiotic	large scale	4	319.832	0.001536	276.353
damped inc. Div ~ carbon	0.001482	damped increase	both	no influence	no influence	no influence	no influence	no influence	no influence	dynamic	dynamic	carbon	carbon	both	no influence	no influence	environment	k & div dynamic	abiotic	local scale	4	319.905	0.001482	286.549
damped inc. K ~ oxigen	0.001471	damped increase	no influence	k	no influence	no influence	no influence	no influence	no influence	dynamic	fixed	oxigen	DD	k	no influence	no influence	environment	dynamic_k	combined	multiscale	4	319.919	0.001471	288.674
damped inc. Div ~ zachos	0.001418	damped increase	no influence	no influence	both	no influence	no influence	no influence	no influence	dynamic	dynamic	zachos	zachos	both	no influence	no influence	environment	k & div dynamic	abiotic	large scale	4	319.993	0.001418	299.509
damped inc. Div ~ disparity	0.001416	damped increase	no influence	no influence	no influence	both	no influence	no influence	no influence	dynamic	dynamic	disparity	disparity	no influence	both	no influence	functional	k & div dynamic	biotic	multiscale	4	319.995	0.001416	299.773
damped inc. Div ~ saturation	0.001397	damped increase	no influence	no influence	no influence	no influence	both	no influence	no influence	dynamic	dynamic	saturation	saturation	no influence	both	no influence	DD	k & div dynamic	combined	multiscale	4	320.023	0.001397	303.965
damped inc. K ~ saturation	0.001395	damped increase	no influence	no influence	no influence	no influence	k	no influence	no influence	dynamic	fixed	saturation	DD	no influence	k	no influence	DD	dynamic_k	combined	multiscale	4	320.026	0.001395	304.431
damped inc. Div ~ sim_eu	0.001385	damped increase	no influence	no influence	no influence	no influence	no influence	both	no influence	dynamic	dynamic	sim_eu	sim_eu	no influence	no influence	both	biogeography	k & div dynamic	abiotic	large scale	4	320.039	0.001385	306.52
damped inc. Div ~ sim_af	0.001358	damped increase	no influence	no influence	no influence	no influence	no influence	no influence	both	dynamic	dynamic	sim_af	sim_af	no influence	no influence	both	biogeography	k & div dynamic	abiotic	large scale	4	320.079	0.001358	312.687
exp. & collapse K ~ carbon Div ~ carbon	0.001348	expansion & collapse	both	no influence	no influence	no influence	no influence	no influence	no influence	dynamic	dynamic	carbon	carbon	both	no influence	no influence	environment	k & div dynamic	abiotic	local scale	4	320.093	0.001348	314.872
exp. & collapse K ~ carbon Div ~ oxigen	0.00134	expansion & collapse	k	div	no influence	no influence	no influence	no influence	no influence	dynamic	dynamic	carbon	oxigen	both	no influence	no influence	environment	k & div dynamic	abiotic	local scale	4	320.106	0.00134	316.948
damped K ~ carbonDiv ~ oxigen	0.001317	damped increase	k	both	no influence	no influence	no influence	no influence	no influence	dynamic	dynamic	carbon	oxigen	both	no influence	no influence	environment	k & div dynamic	abiotic	local scale	5	320.14	0.001317	322.334
exp. & collapse K ~ carbon Div ~ zachos	0.001308	expansion & collapse	k	no influence	div	no influence	no influence	no influence	no influence	dynamic	dynamic	carbon	zachos	both	no influence	no influence	environment	k & div dynamic	abiotic	local scale	4	320.155	0.001308	324.68
contest K ~ carbonDiv ~ zachos	0.001297	contest	k	no influence	both	no influence	no influence	no influence	no influence	dynamic	dynamic	carbon	zachos	both	no influence	no influence	environment	k & div dynamic	abiotic	local scale	4	320.17	0.001297	327.254
exp. & collapse K ~ carbon Div ~ disparity	0.001275	expansion & collapse	k	no influence	no influence	div	no influence	no influence	no influence	dynamic	dynamic	carbon	disparity	k	div	no influence	combined	k & div dynamic	combined	multiscale	4	320.205	0.001275	332.934
contest K ~ carbonDiv ~ disparity	0.001136	contest	k	no influence	no influence	both	no influence	no influence	no influence	dynamic	dynamic	carbon	disparity	k	both	no influence	combined	k & div dynamic	combined	multiscale	4	320.436	0.001136	373.665
exp. & collapse K ~ carbon Div ~ saturation	0.001133	expansion & collapse	k	no influence	no influence	no influence	div	no influence	no influence	dynamic	dynamic	carbon	saturation	k	div	no influence	environment	k & div dynamic	combined	multiscale	4	320.441	0.001133	374.751
contest K ~ carbonDiv ~ saturation	0.001127	contest	k	no influence	no influence	no influence	both	no influence	no influence	dynamic	dynamic	carbon	saturation	k	both	no influence	environment	k & div dynamic	combined	multiscale	4	320.452	0.001127	376.806
contest K ~ carbonDiv ~ sim_eu	0.001126	contest	k	no influence	no influence	no influence	no influence	both	no influence	dynamic	dynamic	carbon	sim_eu	k	no influence	both	combined	k & div dynamic	abiotic	local scale	4	320.453	0.001126	376.919
exp. & collapse K ~ carbon Div ~ sim_af	0.001075	expansion & collapse	k	no influence	no influence	no influence	no influence	no influence	div	dynamic	dynamic	carbon	sim_af	k	no influence	div	combined	k & div dynamic	abiotic	local scale	4	320.547	0.001075	395.002
contest K ~ carbonDiv ~ sim_af	0.001075	contest	k	no influence	no influence	no influence	no influence	no influence	both	dynamic	dynamic	carbon	sim_af	k	no influence	both	combined	k & div dynamic	abiotic	local scale	4	320.546	0.001075	394.958
exp. & collapse K ~ oxigen Div ~ carbon	0.001034	expansion & collapse	div	k	no influence	no influence	no influence	no influence	no influence	dynamic	dynamic	oxigen	carbon	both	no influence	no influence	environment	k & div dynamic	abiotic	local scale	4	320.624	0.001034	410.551
contest K ~ oxigenDiv ~ carbon	0.000996	contest	both	k	no influence	no influence	no influence	no influence	no influence	dynamic	dynamic	oxigen	carbon	both	no influence	no influence	environment	k & div dynamic	abiotic	local scale	4	320.698	0.000996	426.095
exp. & collapse K ~ oxigen Div ~ oxigen	0.000965	expansion & collapse	no influence	both	no influence	no influence	no influence	no influence	no influence	dynamic	dynamic	oxigen	oxigen	both	no influence	no influence	environment	k & div dynamic	abiotic	local scale	4	320.762	0.000965	439.949
exp. & collapse K ~ oxigen Div ~ zachos	0.000963	expansion & collapse	no influence	k	div	no influence	no influence	no influence	no influence	dynamic	dynamic	oxigen	zachos	both	no influence	no influence	environment	k & div dynamic	abiotic	local scale	4	320.767	0.000963	441.074
contest K ~ oxigenDiv ~ zachos	0.000956	contest	no influence	k	both	no influence	no influence	no influence	no influence	dynamic	dynamic	oxigen	zachos	both	no influence	no influence	environment	k & div dynamic	abiotic	local scale	4	320.78	0.000956	443.93
exp. & collapse K ~ oxigen Div ~ disparity	0.000956	expansion & collapse	no influence	k	no influence	div	no influence	no influence	no influence	dynamic	dynamic	oxigen	disparity	k	div	no influence	combined	k & div dynamic	combined	multiscale	4	320.781	0.000956	443.997
contest K ~ oxigenDiv ~ disparity	0.000947	contest	no influence	k	no influence	both	no influence	no influence	no influence	dynamic	dynamic	oxigen	disparity	k	both	no influence	combined	k & div dynamic	combined	multiscale	4	320.8	0.000947	448.426
exp. & collapse K ~ oxigen Div ~ saturation	0.000831	expansion & collapse	no influence	k	no influence	no influence	div	no influence	no influence	dynamic	dynamic	oxigen	saturation	k	div	no influence	environment	k & div dynamic	combined	multiscale	4	321.061	0.000831	510.846
contest K ~ oxigenDiv ~ saturation	0.000826	contest	no influence	k	no influence	no influence	both	no influence	no influence	dynamic	dynamic	oxigen	saturation	k	both	no influence	environment	k & div dynamic	combined	multiscale	4	321.074	0.000826	514.218
contest K ~ oxigenDiv ~ sim_eu	0.000826	contest	no influence	k	no influence	no influence	no influence	both	no influence	dynamic	dynamic	oxigen	sim_eu	k	no influence	both	combined	k & div dynamic	abiotic	local scale	4	321.074	0.000826	514.2
exp. & collapse K ~ oxigen Div ~ sim_af	0.000806	expansion & collapse	no influence	k	no influence	no influence	no influence	no influence	div	dynamic	dynamic	oxigen	sim_af	k	no influence	div	combined	k & div dynamic	abiotic	local scale	4	321.123	0.000806	527.008
damped K ~ oxigenDiv ~ sim_af	0.000766	damped increase	no influence	k	no influence	no influence	no influence	no influence	both	dynamic	dynamic	oxigen	sim_af	k	no influence	div	combined	k & div dynamic	abiotic	local scale	5	321.225	0.000766	554.561
exp. & collapse K ~ zachos Div ~ carbon	0.000749	expansion & collapse	div	no influence	k	no influence	no influence	no influence	no influence	dynamic	dynamic	zachos	carbon	both	no influence	no influence	environment	k & div dynamic	abiotic	multiscale	4	321.269	0.000749	566.919
contest K ~ zachosDiv ~ carbon	0.000746	contest	both	no influence	k	no influence	no influence	no influence	no influence	dynamic	dynamic	zachos	carbon	both	no influence	no influence	environment	k & div dynamic	abiotic	multiscale	4	321.276	0.000746	568.851
exp. & collapse K ~ zachos Div ~ oxigen	0.000737	expansion & collapse	no influence	div	k	no influence	no influence	no influence	no influence	dynamic	dynamic	zachos	oxigen	both	no influence	no influence	environment	k & div dynamic	abiotic	multiscale	4	321.301	0.000737	576.028
contest K ~ zachosDiv ~ oxigen	0.000734	contest	no influence	both	k	no influence	no influence	no influence	no influence	dynamic	dynamic	zachos	oxigen	both	no influence	no influence	environment	k & div dynamic	abiotic	multiscale	4	321.31	0.000734	578.438
exp. & collapse K ~ zachos Div ~ zachos	0.000732	expansion & collapse	no influence	no influence	both	no influence	no influence	no influence	no influence	dynamic	dynamic	zachos	zachos	both	no influence	no influence	environment	k & div dynamic	abiotic	large scale	4	321.316	0.000732	580.192
contest K ~ zachosDiv ~ zachos	0.000729	contest	no influence	no influence	both	no influence	no influence	no influence	no influence	dynamic	dynamic	zachos	zachos	both	no influence	no influence	environment	k & div dynamic	abiotic	large scale	4	321.322	0.000729	582.035
exp. & collapse K ~ zachos Div ~ disparity	0.000725	expansion & collapse	no influence	no influence	k	div	no influence	no influence	no influence	dynamic	dynamic	zachos	disparity	k	div	no influence	combined	k & div dynamic	combined	multiscale	4	321.335	0.000725	585.981
contest K ~ zachosDiv ~ disparity	0.000725	contest	no influence	no influence	k	both	no influence	no influence	no influence	dynamic	dynamic	zachos	disparity	k	both	no influence	combined	k & div dynamic	combined	multiscale	4	321.333	0.000725	585.334
exp. & collapse K ~ zachos Div ~ saturation	0.000723	expansion & collapse	no influence	no influence	k	no influence	div	no influence	no influence	dynamic	dynamic	zachos	saturation	k	div	no influence	environment	k & div dynamic	combined	multiscale	4	321.339	0.000723	586.893
contest K ~ zachosDiv ~ saturation	0.00072	contest	no influence	no influence	k	no influence	both	no influence	no influence	dynamic	dynamic	zachos	saturation	k	both	no influence	environment	k & div dynamic	combined	multiscale	4	321.348	0.00072	589.532
exp. & collapse K ~ zachos Div ~ sim_eu	0.000716	expansion & collapse	no influence	no influence	k	no influence	no influence	div	no influence	dynamic	dynamic	zachos	sim_eu	k	no influence	div	combined	k & div dynamic	abiotic	large scale	4	321.36	0.000716	593.261
contest K ~ zachosDiv ~ sim_eu	0.000713	contest	no influence	no influence	k	no influence	no influence	both	no influence	dynamic	dynamic	zachos	sim_eu	k	no influence	both	combined	k & div dynamic	abiotic	large scale	4	321.366	0.000713	595.131
exp. & collapse K ~ zachos Div ~ sim_af	0.000692	expansion & collapse	no influence	no influence	k	no influence	no influence	no influence	div	dynamic	dynamic	zachos	sim_af	k	no influence	div	combined	k & div dynamic	abiotic	large scale	4	321.426	0.000692	613.083
contest K ~ zachosDiv ~ sim_af	0.000684	contest	no influence	no influence	k	no influence	no influence	no influence	both	dynamic	dynamic	zachos	sim_af	k	no influence	both	combined	k & div dynamic	abiotic	large scale	4	321.45	0.000684	620.466
contest K ~ disparityDiv ~ disparity	0.000681	contest	no influence	no influence	no influence	both	no influence	no influence	no influence	dynamic	dynamic	disparity	disparity	no influence	both	no influence	functional	k & div dynamic	biotic	multiscale	4	321.461	0.000681	623.878
contest K ~ disparityDiv ~ saturation	0.00068	contest	no influence	no influence	no influence	k	both	no influence	no influence	dynamic	dynamic	disparity	saturation	no influence	both	no influence	functional	k & div dynamic	combined	multiscale	4	321.461	0.00068	624.08
contest K ~ disparityDiv ~ sim_eu	0.000667	contest	no influence	no influence	no influence	k	no influence	both	no influence	dynamic	dynamic	disparity	sim_eu	no influence	k	both	combined	k & div dynamic	combined	local scale	4	321.5	0.000667	636.108
contest K ~ disparityDiv ~ sim_af	0.000666	contest	no influence	no influence	no influence	k	no influence	no influence	both	dynamic	dynamic	disparity	sim_af	no influence	k	both	combined	k & div dynamic	combined	local scale	4	321.505	0.000666	637.802
contest K ~ saturationDiv ~ carbon	0.000656	contest	both	no influence	no influence	no influence	k	no influence	no influence	dynamic	dynamic	saturation	carbon	both	k	no influence	environment	k & div dynamic	combined	multiscale	4	321.533	0.000656	646.755
contest K ~ saturationDiv ~ zachos	0.000655	contest	no influence	no influence	both	no influence	k	no influence	no influence	dynamic	dynamic	saturation	zachos	both	k	no influence	environment	k & div dynamic	combined	multiscale	4	321.536	0.000655	647.849
contest K ~ saturationDiv ~ disparity	0.000654	contest	no influence	no influence	no influence	both	k	no influence	no influence	dynamic	dynamic	saturation	disparity	no influence	both	no influence	functional	k & div dynamic	combined	multiscale	4	321.541	0.000654	649.327
contest K ~ saturationDiv ~ saturation	0.000608	contest	no influence	no influence	no influence	no influence	both	no influence	no influence	dynamic	dynamic	saturation	saturation	no influence	both	no influence	DD	k & div dynamic	combined	multiscale	4	321.685	0.000608	697.838
contest K ~ saturationDiv ~ sim_eu	0.000606	contest	no influence	no influence	no influence	no influence	k	both	no influence	dynamic	dynamic	saturation	sim_eu	no influence	k	both	biogeography	k & div dynamic	combined	multiscale	4	321.693	0.000606	700.765
contest K ~ saturationDiv ~ sim_af	0.0006	contest	no influence	no influence	no influence	no influence	k	no influence	both	dynamic	dynamic	saturation	sim_af	no influence	k	both	biogeography	k & div dynamic	combined	multiscale	4	321.713	0.0006	707.716
contest K ~ sim_euDiv ~ sim_eu	0.000589	contest	no influence	no influence	no influence	no influence	no influence	both	no influence	dynamic	dynamic	sim_eu	sim_eu	no influence	no influence	both	biogeography	k & div dynamic	abiotic	large scale	4	321.748	0.000589	720.374
exp. & collapse K ~ sim_af Div ~ carbon	0.000588	expansion & collapse	div	no influence	no influence	no influence	no influence	no influence	k	dynamic	dynamic	sim_af	carbon	div	no influence	k	combined	k & div dynamic	abiotic	multiscale	4	321.754	0.000588	722.407
exp. & collapse K ~ sim_af Div ~ oxigen	0.000586	expansion & collapse	no influence	div	no influence	no influence	no influence	no influence	k	dynamic	dynamic	sim_af	oxigen	div	no influence	k	combined	k & div dynamic	abiotic	multiscale	4	321.759	0.000586	724.083
exp. & collapse K ~ sim_af Div ~ zachos	0.000582	expansion & collapse	no influence	no influence	div	no influence	no influence	no influence	k	dynamic	dynamic	sim_af	zachos	div	no influence	k	combined	k & div dynamic	abiotic	large scale	4	321.772	0.000582	729.093
exp. & collapse K ~ sim_af Div ~ disparity	0.000572	expansion & collapse	no influence	no influence	no influence	div	no influence	no influence	k	dynamic	dynamic	sim_af	disparity	no influence	div	k	combined	k & div dynamic	combined	multiscale	4	321.808	0.000572	742.084
exp. & collapse K ~ sim_af Div ~ saturation	0.000572	expansion & collapse	no influence	no influence	no influence	no influence	div	no influence	k	dynamic	dynamic	sim_af	saturation	no influence	div	k	biogeography	k & div dynamic	combined	multiscale	4	321.808	0.000572	742.321
exp. & collapse K ~ sim_af Div ~ sim_af	0.000552	expansion & collapse	no influence	no influence	no influence	no influence	no influence	no influence	both	dynamic	dynamic	sim_af	sim_af	no influence	no influence	both	biogeography	k & div dynamic	abiotic	large scale	4	321.88	0.000552	769.49
contest K ~ sim_afDiv ~ sim_af	0.000508	contest	no influence	no influence	no influence	no influence	no influence	no influence	both	dynamic	dynamic	sim_af	sim_af	no influence	no influence	both	biogeography	k & div dynamic	abiotic	large scale	4	322.044	0.000508	835.262
K~ carbon	0.000493	no DD	k	no influence	no influence	no influence	no influence	no influence	no influence	dynamic	fixed	carbon	no DD	k	no influence	no influence	environment	dynamic_k	combined	multiscale	2	322.105	0.000493	861.155
Div~ carbon	0.000472	no DD	div	no influence	no influence	no influence	no influence	no influence	no influence	fixed	dynamic	no DD	carbon	div	no influence	no influence	environment	dynamic div	combined	multiscale	1	322.194	0.000472	900.015
damped inc. K ~ carbon	0.00047	damped increase	k	no influence	no influence	no influence	no influence	no influence	no influence	dynamic	fixed	carbon	DD	k	no influence	no influence	environment	dynamic_k	combined	multiscale	4	322.202	0.00047	903.66
K~ oxigen	0.000467	no DD	no influence	k	no influence	no influence	no influence	no influence	no influence	dynamic	fixed	oxigen	no DD	k	no influence	no influence	environment	dynamic_k	combined	multiscale	2	322.214	0.000467	909.237
Div~ oxigen	0.000466	no DD	no influence	div	no influence	no influence	no influence	no influence	no influence	fixed	dynamic	no DD	oxigen	div	no influence	no influence	environment	dynamic div	combined	multiscale	1	322.22	0.000466	911.784
K~ zachos	0.000464	no DD	no influence	no influence	k	no influence	no influence	no influence	no influence	dynamic	fixed	zachos	no DD	k	no influence	no influence	environment	dynamic_k	combined	multiscale	2	322.226	0.000464	914.443
Div~ zachos	0.000459	no DD	no influence	no influence	div	no influence	no influence	no influence	no influence	fixed	dynamic	no DD	zachos	div	no influence	no influence	environment	dynamic div	combined	multiscale	1	322.25	0.000459	925.542
damped inc. K ~ zachos	0.000458	damped increase	no influence	no influence	k	no influence	no influence	no influence	no influence	dynamic	fixed	zachos	DD	k	no influence	no influence	environment	dynamic_k	combined	multiscale	4	322.253	0.000458	927.068
K~ disparity	0.000454	no DD	no influence	no influence	no influence	k	no influence	no influence	no influence	dynamic	fixed	disparity	no DD	no influence	k	no influence	functional	dynamic_k	combined	multiscale	2	322.272	0.000454	935.781
Div~ disparity	0.000453	no DD	no influence	no influence	no influence	div	no influence	no influence	no influence	fixed	dynamic	no DD	disparity	no influence	div	no influence	functional	dynamic div	combined	multiscale	1	322.276	0.000453	938.044
exp. & collapse K ~ disparity	0.00045	expansion & collapse	no influence	no influence	no influence	k	no influence	no influence	no influence	dynamic	fixed	disparity	DD	no influence	k	no influence	functional	dynamic_k	biotic	multiscale	3	322.288	0.00045	943.616
damped inc. K ~ disparity	0.000448	damped increase	no influence	no influence	no influence	k	no influence	no influence	no influence	dynamic	fixed	disparity	DD	no influence	k	no influence	functional	dynamic_k	biotic	multiscale	4	322.299	0.000448	948.668
K~ saturation	0.000429	no DD	no influence	no influence	no influence	no influence	k	no influence	no influence	dynamic	fixed	saturation	no DD	no influence	k	no influence	DD	dynamic_k	combined	multiscale	2	322.382	0.000429	988.752
Div~ saturation	0.000386	no DD	no influence	no influence	no influence	no influence	div	no influence	no influence	fixed	dynamic	no DD	saturation	no influence	div	no influence	DD	dynamic div	combined	multiscale	1	322.594	0.000386	1099.23
exp. & collapse K ~ saturation	0.000376	expansion & collapse	no influence	no influence	no influence	no influence	k	no influence	no influence	dynamic	fixed	saturation	DD	no influence	k	no influence	DD	dynamic_k	combined	multiscale	3	322.645	0.000376	1127.68
Div~ sim_eu	0.000339	no DD	no influence	no influence	no influence	no influence	no influence	div	no influence	fixed	dynamic	no DD	sim_eu	no influence	no influence	div	biogeography	dynamic div	combined	multiscale	1	322.854	0.000339	1252.06
exp. & collapse K ~ sim_eu	0.000338	expansion & collapse	no influence	no influence	no influence	no influence	no influence	k	no influence	dynamic	fixed	sim_eu	DD	no influence	no influence	k	biogeography	dynamic_k	combined	multiscale	3	322.86	0.000338	1255.85
damped inc. K ~ sim_eu	0.000307	damped increase	no influence	no influence	no influence	no influence	no influence	k	no influence	dynamic	fixed	sim_eu	DD	no influence	no influence	k	biogeography	dynamic_k	combined	multiscale	4	323.055	0.000307	1384.41
K~ sim_af	0.0003	no DD	no influence	no influence	no influence	no influence	no influence	no influence	k	dynamic	fixed	sim_af	no DD	no influence	no influence	k	biogeography	dynamic_k	combined	multiscale	2	323.097	0.0003	1413.98
Div~ sim_af	0.000286	no DD	no influence	no influence	no influence	no influence	no influence	no influence	div	fixed	dynamic	no DD	sim_af	no influence	no influence	div	biogeography	dynamic div	combined	multiscale	1	323.194	0.000286	1484.1
exp. & collapse K ~ sim_af	0.000279	expansion & collapse	no influence	no influence	no influence	no influence	no influence	no influence	k	dynamic	fixed	sim_af	DD	no influence	no influence	k	biogeography	dynamic_k	combined	multiscale	3	323.242	0.000279	1520.08
damped inc. K ~ sim_af	0.00027	damped increase	no influence	no influence	no influence	no influence	no influence	no influence	k	dynamic	fixed	sim_af	DD	no influence	no influence	k	biogeography	dynamic_k	combined	multiscale	4	323.307	0.00027	1570.57
damped K ~ carbonDiv ~ zachos	0.000269	damped increase	k	no influence	both	no influence	no influence	no influence	no influence	dynamic	dynamic	carbon	zachos	both	no influence	no influence	environment	k & div dynamic	abiotic	local scale	5	323.317	0.000269	1578.58
damped K ~ carbonDiv ~ disparity	0.000263	damped increase	k	no influence	no influence	both	no influence	no influence	no influence	dynamic	dynamic	carbon	disparity	k	div	no influence	combined	k & div dynamic	combined	multiscale	5	323.364	0.000263	1615.35
damped K ~ carbonDiv ~ saturation	0.000263	damped increase	k	no influence	no influence	no influence	both	no influence	no influence	dynamic	dynamic	carbon	saturation	k	div	no influence	environment	k & div dynamic	combined	multiscale	5	323.362	0.000263	1614.36
damped K ~ carbonDiv ~ sim_eu	0.000262	damped increase	k	no influence	no influence	no influence	no influence	both	no influence	dynamic	dynamic	carbon	sim_eu	k	no influence	div	combined	k & div dynamic	abiotic	local scale	5	323.369	0.000262	1619.89
damped K ~ carbonDiv ~ sim_af	0.000262	damped increase	k	no influence	no influence	no influence	no influence	no influence	both	dynamic	dynamic	carbon	sim_af	k	no influence	div	combined	k & div dynamic	abiotic	local scale	5	323.372	0.000262	1622.17
damped K ~ oxigenDiv ~ carbon	0.000261	damped increase	both	k	no influence	no influence	no influence	no influence	no influence	dynamic	dynamic	oxigen	carbon	both	no influence	no influence	environment	k & div dynamic	abiotic	local scale	5	323.376	0.000261	1625.63
damped K ~ oxigenDiv ~ oxigen	0.000235	damped increase	no influence	both	no influence	no influence	no influence	no influence	no influence	dynamic	dynamic	oxigen	oxigen	both	no influence	no influence	environment	k & div dynamic	abiotic	local scale	5	323.586	0.000235	1805.75
damped K ~ oxigenDiv ~ zachos	0.000231	damped increase	no influence	k	both	no influence	no influence	no influence	no influence	dynamic	dynamic	oxigen	zachos	both	no influence	no influence	environment	k & div dynamic	abiotic	local scale	5	323.619	0.000231	1835.05
damped K ~ oxigenDiv ~ disparity	0.000226	damped increase	no influence	k	no influence	both	no influence	no influence	no influence	dynamic	dynamic	oxigen	disparity	k	div	no influence	combined	k & div dynamic	combined	multiscale	5	323.664	0.000226	1877.65
damped K ~ oxigenDiv ~ saturation	0.000216	damped increase	no influence	k	no influence	no influence	both	no influence	no influence	dynamic	dynamic	oxigen	saturation	k	div	no influence	environment	k & div dynamic	combined	multiscale	5	323.759	0.000216	1968.21
damped K ~ oxigenDiv ~ sim_eu	0.000212	damped increase	no influence	k	no influence	no influence	no influence	both	no influence	dynamic	dynamic	oxigen	sim_eu	k	no influence	div	combined	k & div dynamic	abiotic	local scale	5	323.793	0.000212	2002.43
damped K ~ zachosDiv ~ carbon	0.000212	damped increase	both	no influence	k	no influence	no influence	no influence	no influence	dynamic	dynamic	zachos	carbon	both	no influence	no influence	environment	k & div dynamic	abiotic	multiscale	5	323.798	0.000212	2007.08
damped K ~ zachosDiv ~ oxigen	0.000211	damped increase	no influence	both	k	no influence	no influence	no influence	no influence	dynamic	dynamic	zachos	oxigen	both	no influence	no influence	environment	k & div dynamic	abiotic	multiscale	5	323.802	0.000211	2011.24
damped K ~ zachosDiv ~ zachos	0.00021	damped increase	no influence	no influence	both	no influence	no influence	no influence	no influence	dynamic	dynamic	zachos	zachos	both	no influence	no influence	environment	k & div dynamic	abiotic	large scale	5	323.811	0.00021	2020.56
damped K ~ zachosDiv ~ disparity	0.000207	damped increase	no influence	no influence	k	both	no influence	no influence	no influence	dynamic	dynamic	zachos	disparity	k	div	no influence	combined	k & div dynamic	combined	multiscale	5	323.841	0.000207	2051
damped K ~ zachosDiv ~ saturation	0.000206	damped increase	no influence	no influence	k	no influence	both	no influence	no influence	dynamic	dynamic	zachos	saturation	k	div	no influence	environment	k & div dynamic	combined	multiscale	5	323.853	0.000206	2063.56
damped K ~ zachosDiv ~ sim_eu	0.000199	damped increase	no influence	no influence	k	no influence	no influence	both	no influence	dynamic	dynamic	zachos	sim_eu	k	no influence	div	combined	k & div dynamic	abiotic	large scale	5	323.92	0.000199	2134.02
damped K ~ zachosDiv ~ sim_af	0.000199	damped increase	no influence	no influence	k	no influence	no influence	no influence	both	dynamic	dynamic	zachos	sim_af	k	no influence	div	combined	k & div dynamic	abiotic	large scale	5	323.919	0.000199	2132.64
exp. & collapse K ~ disparity Div ~ carbon	0.000199	expansion & collapse	div	no influence	no influence	k	no influence	no influence	no influence	dynamic	dynamic	disparity	carbon	div	k	no influence	combined	k & div dynamic	combined	local scale	4	323.917	0.000199	2129.89
contest K ~ disparityDiv ~ carbon	0.000194	contest	both	no influence	no influence	k	no influence	no influence	no influence	dynamic	dynamic	disparity	carbon	both	k	no influence	combined	k & div dynamic	combined	local scale	4	323.973	0.000194	2191.18
damped K ~ disparityDiv ~ carbon	0.00019	damped increase	both	no influence	no influence	k	no influence	no influence	no influence	dynamic	dynamic	disparity	carbon	div	k	no influence	combined	k & div dynamic	combined	local scale	5	324.017	0.00019	2239.37
exp. & collapse K ~ disparity Div ~ oxigen	0.000185	expansion & collapse	no influence	div	no influence	k	no influence	no influence	no influence	dynamic	dynamic	disparity	oxigen	div	k	no influence	combined	k & div dynamic	combined	local scale	4	324.067	0.000185	2296.17
contest K ~ disparityDiv ~ oxigen	0.000182	contest	no influence	both	no influence	k	no influence	no influence	no influence	dynamic	dynamic	disparity	oxigen	both	k	no influence	combined	k & div dynamic	combined	local scale	4	324.097	0.000182	2330.44
damped K ~ disparityDiv ~ oxigen	0.000171	damped increase	no influence	both	no influence	k	no influence	no influence	no influence	dynamic	dynamic	disparity	oxigen	div	k	no influence	combined	k & div dynamic	combined	local scale	5	324.229	0.000171	2489.55
exp. & collapse K ~ disparity Div ~ zachos	0.000169	expansion & collapse	no influence	no influence	div	k	no influence	no influence	no influence	dynamic	dynamic	disparity	zachos	div	k	no influence	combined	k & div dynamic	combined	local scale	4	324.243	0.000169	2506.94
contest K ~ disparityDiv ~ zachos	0.000168	contest	no influence	no influence	both	k	no influence	no influence	no influence	dynamic	dynamic	disparity	zachos	both	k	no influence	combined	k & div dynamic	combined	local scale	4	324.259	0.000168	2527.96
damped K ~ disparityDiv ~ zachos	0.000164	damped increase	no influence	no influence	both	k	no influence	no influence	no influence	dynamic	dynamic	disparity	zachos	div	k	no influence	combined	k & div dynamic	combined	local scale	5	324.305	0.000164	2586.86
exp. & collapse K ~ disparity Div ~ disparity	0.000157	expansion & collapse	no influence	no influence	no influence	both	no influence	no influence	no influence	dynamic	dynamic	disparity	disparity	no influence	both	no influence	functional	k & div dynamic	biotic	multiscale	4	324.39	0.000157	2699.24
damped K ~ disparityDiv ~ disparity	0.000153	damped increase	no influence	no influence	no influence	both	no influence	no influence	no influence	dynamic	dynamic	disparity	disparity	no influence	both	no influence	functional	k & div dynamic	biotic	multiscale	5	324.449	0.000153	2779.77
exp. & collapse K ~ disparity Div ~ saturation	0.000152	expansion & collapse	no influence	no influence	no influence	k	div	no influence	no influence	dynamic	dynamic	disparity	saturation	no influence	both	no influence	functional	k & div dynamic	combined	multiscale	4	324.455	0.000152	2787.63
damped K ~ disparityDiv ~ saturation	0.000148	damped increase	no influence	no influence	no influence	k	both	no influence	no influence	dynamic	dynamic	disparity	saturation	no influence	both	no influence	functional	k & div dynamic	combined	multiscale	5	324.512	0.000148	2867.98
exp. & collapse K ~ disparity Div ~ sim_eu	0.000148	expansion & collapse	no influence	no influence	no influence	k	no influence	div	no influence	dynamic	dynamic	disparity	sim_eu	no influence	k	div	combined	k & div dynamic	combined	local scale	4	324.507	0.000148	2861.47
damped K ~ disparityDiv ~ sim_eu	0.000136	damped increase	no influence	no influence	no influence	k	no influence	both	no influence	dynamic	dynamic	disparity	sim_eu	no influence	k	div	combined	k & div dynamic	combined	local scale	5	324.683	0.000136	3124.98
exp. & collapse K ~ disparity Div ~ sim_af	0.000133	expansion & collapse	no influence	no influence	no influence	k	no influence	no influence	div	dynamic	dynamic	disparity	sim_af	no influence	k	div	combined	k & div dynamic	combined	local scale	4	324.725	0.000133	3191.51
damped K ~ disparityDiv ~ sim_af	0.000128	damped increase	no influence	no influence	no influence	k	no influence	no influence	both	dynamic	dynamic	disparity	sim_af	no influence	k	div	combined	k & div dynamic	combined	local scale	5	324.795	0.000128	3305.26
exp. & collapse K ~ saturation Div ~ carbon	0.000103	expansion & collapse	div	no influence	no influence	no influence	k	no influence	no influence	dynamic	dynamic	saturation	carbon	div	k	no influence	environment	k & div dynamic	combined	multiscale	4	325.242	0.000103	4131.81
damped K ~ saturationDiv ~ carbon	0.000101	damped increase	both	no influence	no influence	no influence	k	no influence	no influence	dynamic	dynamic	saturation	carbon	div	k	no influence	environment	k & div dynamic	combined	multiscale	5	325.284	0.000101	4220.45
exp. & collapse K ~ saturation Div ~ oxigen	9.8e-05	expansion & collapse	no influence	div	no influence	no influence	k	no influence	no influence	dynamic	dynamic	saturation	oxigen	div	k	no influence	environment	k & div dynamic	combined	multiscale	4	325.327	9.8e-05	4311.84
damped K ~ saturationDiv ~ oxigen	9e-05	damped increase	no influence	both	no influence	no influence	k	no influence	no influence	dynamic	dynamic	saturation	oxigen	div	k	no influence	environment	k & div dynamic	combined	multiscale	5	325.512	9e-05	4730.53
exp. & collapse K ~ saturation Div ~ zachos	8.9e-05	expansion & collapse	no influence	no influence	div	no influence	k	no influence	no influence	dynamic	dynamic	saturation	zachos	div	k	no influence	environment	k & div dynamic	combined	multiscale	4	325.52	8.9e-05	4747.84
damped K ~ saturationDiv ~ zachos	5.3e-05	damped increase	no influence	no influence	both	no influence	k	no influence	no influence	dynamic	dynamic	saturation	zachos	div	k	no influence	environment	k & div dynamic	combined	multiscale	5	326.552	5.3e-05	7954.48
exp. & collapse K ~ saturation Div ~ disparity	3.7e-05	expansion & collapse	no influence	no influence	no influence	div	k	no influence	no influence	dynamic	dynamic	saturation	disparity	no influence	both	no influence	functional	k & div dynamic	combined	multiscale	4	327.31	3.7e-05	11621.5
damped K ~ saturationDiv ~ disparity	3.2e-05	damped increase	no influence	no influence	no influence	both	k	no influence	no influence	dynamic	dynamic	saturation	disparity	no influence	both	no influence	functional	k & div dynamic	combined	multiscale	5	327.589	3.2e-05	13362.7
exp. & collapse K ~ saturation Div ~ saturation	3.2e-05	expansion & collapse	no influence	no influence	no influence	no influence	both	no influence	no influence	dynamic	dynamic	saturation	saturation	no influence	both	no influence	DD	k & div dynamic	combined	multiscale	4	327.592	3.2e-05	13378
damped K ~ saturationDiv ~ saturation	3.1e-05	damped increase	no influence	no influence	no influence	no influence	both	no influence	no influence	dynamic	dynamic	saturation	saturation	no influence	both	no influence	DD	k & div dynamic	combined	multiscale	5	327.651	3.1e-05	13778.8
damped K ~ saturationDiv ~ sim_eu	2.9e-05	damped increase	no influence	no influence	no influence	no influence	k	both	no influence	dynamic	dynamic	saturation	sim_eu	no influence	k	div	biogeography	k & div dynamic	combined	multiscale	5	327.805	2.9e-05	14881.3
exp. & collapse K ~ saturation Div ~ sim_af	2.8e-05	expansion & collapse	no influence	no influence	no influence	no influence	k	no influence	div	dynamic	dynamic	saturation	sim_af	no influence	k	div	biogeography	k & div dynamic	combined	multiscale	4	327.856	2.8e-05	15268.9
damped K ~ saturationDiv ~ sim_af	2.3e-05	damped increase	no influence	no influence	no influence	no influence	k	no influence	both	dynamic	dynamic	saturation	sim_af	no influence	k	div	biogeography	k & div dynamic	combined	multiscale	5	328.256	2.3e-05	18647.8
contest K ~ sim_euDiv ~ carbon	1.8e-05	contest	both	no influence	no influence	no influence	no influence	k	no influence	dynamic	dynamic	sim_eu	carbon	both	no influence	k	combined	k & div dynamic	abiotic	multiscale	4	328.704	1.8e-05	23336.8
damped K ~ sim_euDiv ~ carbon	1.7e-05	damped increase	both	no influence	no influence	no influence	no influence	k	no influence	dynamic	dynamic	sim_eu	carbon	div	no influence	k	combined	k & div dynamic	abiotic	multiscale	5	328.783	1.7e-05	24275.2
contest K ~ sim_euDiv ~ oxigen	1.5e-05	contest	no influence	both	no influence	no influence	no influence	k	no influence	dynamic	dynamic	sim_eu	oxigen	both	no influence	k	combined	k & div dynamic	abiotic	multiscale	4	329.087	1.5e-05	28254
damped K ~ sim_euDiv ~ oxigen	1.5e-05	damped increase	no influence	both	no influence	no influence	no influence	k	no influence	dynamic	dynamic	sim_eu	oxigen	div	no influence	k	combined	k & div dynamic	abiotic	multiscale	5	329.104	1.5e-05	28499.2
exp. & collapse K ~ sim_eu Div ~ zachos	1.4e-05	expansion & collapse	no influence	no influence	div	no influence	no influence	k	no influence	dynamic	dynamic	sim_eu	zachos	div	no influence	k	combined	k & div dynamic	abiotic	large scale	4	329.244	1.4e-05	30570.2
contest K ~ sim_euDiv ~ zachos	1.4e-05	contest	no influence	no influence	both	no influence	no influence	k	no influence	dynamic	dynamic	sim_eu	zachos	both	no influence	k	combined	k & div dynamic	abiotic	large scale	4	329.288	1.4e-05	31245.1
damped K ~ sim_euDiv ~ zachos	1.3e-05	damped increase	no influence	no influence	both	no influence	no influence	k	no influence	dynamic	dynamic	sim_eu	zachos	div	no influence	k	combined	k & div dynamic	abiotic	large scale	5	329.386	1.3e-05	32810.9
contest K ~ sim_euDiv ~ disparity	1.3e-05	contest	no influence	no influence	no influence	both	no influence	k	no influence	dynamic	dynamic	sim_eu	disparity	no influence	both	k	combined	k & div dynamic	combined	multiscale	4	329.383	1.3e-05	32760.2
damped K ~ sim_euDiv ~ disparity	1.1e-05	damped increase	no influence	no influence	no influence	both	no influence	k	no influence	dynamic	dynamic	sim_eu	disparity	no influence	div	k	combined	k & div dynamic	combined	multiscale	5	329.678	1.1e-05	37965.3
contest K ~ sim_euDiv ~ saturation	1.1e-05	contest	no influence	no influence	no influence	no influence	both	k	no influence	dynamic	dynamic	sim_eu	saturation	no influence	both	k	biogeography	k & div dynamic	combined	multiscale	4	329.776	1.1e-05	39880.3
damped K ~ sim_euDiv ~ saturation	1e-05	damped increase	no influence	no influence	no influence	no influence	both	k	no influence	dynamic	dynamic	sim_eu	saturation	no influence	div	k	biogeography	k & div dynamic	combined	multiscale	5	329.867	1e-05	41726.3
damped K ~ sim_euDiv ~ sim_eu	1e-05	damped increase	no influence	no influence	no influence	no influence	no influence	both	no influence	dynamic	dynamic	sim_eu	sim_eu	no influence	no influence	both	biogeography	k & div dynamic	abiotic	large scale	5	329.908	1e-05	42597
exp. & collapse K ~ sim_eu Div ~ sim_af	9e-06	expansion & collapse	no influence	no influence	no influence	no influence	no influence	k	div	dynamic	dynamic	sim_eu	sim_af	no influence	no influence	both	biogeography	k & div dynamic	abiotic	large scale	4	330.103	9e-06	46948.8
contest K ~ sim_euDiv ~ sim_af	8e-06	contest	no influence	no influence	no influence	no influence	no influence	k	both	dynamic	dynamic	sim_eu	sim_af	no influence	no influence	both	biogeography	k & div dynamic	abiotic	large scale	4	330.271	8e-06	51066.7
damped K ~ sim_euDiv ~ sim_af	8e-06	damped increase	no influence	no influence	no influence	no influence	no influence	k	both	dynamic	dynamic	sim_eu	sim_af	no influence	no influence	both	biogeography	k & div dynamic	abiotic	large scale	5	330.294	8e-06	51665.2
contest K ~ sim_afDiv ~ carbon	7e-06	contest	both	no influence	no influence	no influence	no influence	no influence	k	dynamic	dynamic	sim_af	carbon	both	no influence	k	combined	k & div dynamic	abiotic	multiscale	4	330.563	7e-06	59095.8
damped K ~ sim_afDiv ~ carbon	7e-06	damped increase	both	no influence	no influence	no influence	no influence	no influence	k	dynamic	dynamic	sim_af	carbon	div	no influence	k	combined	k & div dynamic	abiotic	multiscale	5	330.679	7e-06	62649
contest K ~ sim_afDiv ~ oxigen	7e-06	contest	no influence	both	no influence	no influence	no influence	no influence	k	dynamic	dynamic	sim_af	oxigen	both	no influence	k	combined	k & div dynamic	abiotic	multiscale	4	330.648	7e-06	61658.6
damped K ~ sim_afDiv ~ oxigen	6e-06	damped increase	no influence	both	no influence	no influence	no influence	no influence	k	dynamic	dynamic	sim_af	oxigen	div	no influence	k	combined	k & div dynamic	abiotic	multiscale	5	330.946	6e-06	71567
contest K ~ sim_afDiv ~ zachos	5e-06	contest	no influence	no influence	both	no influence	no influence	no influence	k	dynamic	dynamic	sim_af	zachos	both	no influence	k	combined	k & div dynamic	abiotic	large scale	4	331.474	5e-06	93207.3
damped K ~ sim_afDiv ~ zachos	4e-06	damped increase	no influence	no influence	both	no influence	no influence	no influence	k	dynamic	dynamic	sim_af	zachos	div	no influence	k	combined	k & div dynamic	abiotic	large scale	5	331.971	4e-06	119482
contest K ~ sim_afDiv ~ disparity	4e-06	contest	no influence	no influence	no influence	both	no influence	no influence	k	dynamic	dynamic	sim_af	disparity	no influence	both	k	combined	k & div dynamic	combined	multiscale	4	331.702	4e-06	104484
damped K ~ sim_afDiv ~ disparity	3e-06	damped increase	no influence	no influence	no influence	both	no influence	no influence	k	dynamic	dynamic	sim_af	disparity	no influence	div	k	combined	k & div dynamic	combined	multiscale	5	332.276	3e-06	139202
contest K ~ sim_afDiv ~ saturation	2e-06	contest	no influence	no influence	no influence	no influence	both	no influence	k	dynamic	dynamic	sim_af	saturation	no influence	both	k	biogeography	k & div dynamic	combined	multiscale	4	333.281	2e-06	230046
damped K ~ sim_afDiv ~ saturation	0	damped increase	no influence	no influence	no influence	no influence	both	no influence	k	dynamic	dynamic	sim_af	saturation	no influence	div	k	biogeography	k & div dynamic	combined	multiscale	5	337.34	0	1.75048e+06
contest K ~ sim_afDiv ~ sim_eu	0	contest	no influence	no influence	no influence	no influence	no influence	both	k	dynamic	dynamic	sim_af	sim_eu	no influence	no influence	both	biogeography	k & div dynamic	abiotic	large scale	4	343.557	0	3.9202e+07
damped K ~ sim_afDiv ~ sim_eu	0	damped increase	no influence	no influence	no influence	no influence	no influence	both	k	dynamic	dynamic	sim_af	sim_eu	no influence	no influence	both	biogeography	k & div dynamic	abiotic	large scale	5	337.27	0	1.69078e+06
damped K ~ sim_afDiv ~ sim_af	0	damped increase	no influence	no influence	no influence	no influence	no influence	no influence	both	dynamic	dynamic	sim_af	sim_af	no influence	no influence	both	biogeography	k & div dynamic	abiotic	large scale	5	341.209	0	1.21173e+07

## Sheet: all models SQS
model name	AICc Weights	competition	carbon	oxigen	zachos	disparity	saturation	similarity with Europe & Midd. East	similarity with Africa	K general	r general	K	r	climate	functional space	biogeography	class	time dependence of K and r	biotic vs abiotic	spatial scale	number of parameters	AICc	AICc Weights	support LK
exp. & collapse K ~ sim_af Div ~ disparity	0.177	expansion & collapse	no influence	no influence	no influence	div	no influence	no influence	k	dynamic	dynamic	sim_af	disparity	no influence	div	k	combined	k & div dynamic	combined	multiscale	4	233.293	0.177389	1
exp. & collapse K ~ sim_eu Div ~ carbon	0.118	expansion & collapse	div	no influence	no influence	no influence	no influence	k	no influence	dynamic	dynamic	sim_eu	carbon	div	no influence	k	combined	k & div dynamic	abiotic	multiscale	4	234.107	0.118073	1.50237
contest K ~ carbonDiv ~ carbon	0.052	contest	both	no influence	no influence	no influence	no influence	no influence	no influence	dynamic	dynamic	carbon	carbon	both	no influence	no influence	environment	k & div dynamic	abiotic	local scale	4	235.752	0.051895	3.41827
exp. & collapse Div ~ saturation	0.04	expansion & collapse	no influence	no influence	no influence	no influence	div	no influence	no influence	fixed	dynamic	DD	saturation	no influence	no influence	no influence	DD	dynamic div	combined	multiscale	3	236.275	0.039946	4.44073
damped K ~ carbonDiv ~ carbon	0.024	damped increase	both	no influence	no influence	no influence	no influence	no influence	no influence	dynamic	dynamic	carbon	carbon	both	no influence	no influence	environment	k & div dynamic	abiotic	local scale	5	237.317	0.023727	7.47624
contest	0.02	contest	no influence	no influence	no influence	no influence	no influence	no influence	no influence	fixed	fixed	DD	DD	no influence	no influence	no influence	DD	fixed	biotic	multiscale	2	237.62	0.020389	8.70008
expansion & collapse	0.019	expansion & collapse	no influence	no influence	no influence	no influence	no influence	no influence	no influence	fixed	fixed	DD	DD	no influence	no influence	no influence	DD	fixed	biotic	multiscale	2	237.723	0.019368	9.15898
exp. & collapse K ~ sim_eu	0.015	expansion & collapse	no influence	no influence	no influence	no influence	no influence	k	no influence	dynamic	fixed	sim_eu	DD	no influence	no influence	k	biogeography	dynamic_k	combined	multiscale	3	238.192	0.015316	11.5819
exp. & collapse K ~ sim_eu Div ~ oxigen	0.014	expansion & collapse	no influence	div	no influence	no influence	no influence	k	no influence	dynamic	dynamic	sim_eu	oxigen	div	no influence	k	combined	k & div dynamic	abiotic	multiscale	4	238.356	0.014113	12.5694
exp. & collapse Div ~ disparity	0.013	expansion & collapse	no influence	no influence	no influence	div	no influence	no influence	no influence	fixed	dynamic	DD	disparity	no influence	div	no influence	functional	dynamic div	biotic	multiscale	3	238.559	0.012752	13.9112
exp. & collapse K ~ oxigen Div ~ saturation	0.012	expansion & collapse	no influence	k	no influence	no influence	div	no influence	no influence	dynamic	dynamic	oxigen	saturation	k	no influence	no influence	environment	k & div dynamic	combined	multiscale	4	238.62	0.012369	14.341
exp. & collapse K ~ carbon Div ~ saturation	0.012	expansion & collapse	k	no influence	no influence	no influence	div	no influence	no influence	dynamic	dynamic	carbon	saturation	k	no influence	no influence	environment	k & div dynamic	combined	multiscale	4	238.624	0.012342	14.373
exp. & collapse Div ~ sim_eu	0.012	expansion & collapse	no influence	no influence	no influence	no influence	no influence	div	no influence	fixed	dynamic	DD	sim_eu	no influence	no influence	div	biogeography	dynamic div	combined	local scale	3	238.65	0.012181	14.5628
contest_Div ~ sim_af	0.009	contest	no influence	no influence	no influence	no influence	no influence	no influence	both	dynamic	dynamic	sim_af	sim_af	no influence	no influence	both	biogeography	k & div dynamic	abiotic	large scale	3	239.234	0.009097	19.4997
contest_K ~ carbon	0.009	contest	k	no influence	no influence	no influence	no influence	no influence	no influence	dynamic	fixed	carbon	DD	k	no influence	no influence	environment	dynamic_k	combined	multiscale	3	239.238	0.00908	19.537
exp. & collapse K ~ sim_af Div ~ saturation	0.008	expansion & collapse	no influence	no influence	no influence	no influence	div	no influence	k	dynamic	dynamic	sim_af	saturation	no influence	no influence	k	biogeography	k & div dynamic	combined	multiscale	4	239.428	0.008257	21.4836
exp. & collapse K ~ sim_af	0.008	expansion & collapse	no influence	no influence	no influence	no influence	no influence	no influence	k	dynamic	fixed	sim_af	DD	no influence	no influence	k	biogeography	dynamic_k	combined	multiscale	3	239.503	0.007953	22.3049
contest_Div ~ saturation	0.008	contest	no influence	no influence	no influence	no influence	both	no influence	no influence	dynamic	dynamic	saturation	saturation	no influence	no influence	no influence	DD	k & div dynamic	combined	multiscale	3	239.522	0.007877	22.5192
damped increase	0.008	damped increase	no influence	no influence	no influence	no influence	no influence	no influence	no influence	fixed	fixed	DD	DD	no influence	no influence	no influence	DD	fixed	biotic	multiscale	3	239.541	0.007804	22.7316
contest_Div ~ carbon	0.008	contest	both	no influence	no influence	no influence	no influence	no influence	no influence	dynamic	dynamic	carbon	carbon	both	no influence	no influence	environment	k & div dynamic	abiotic	local scale	3	239.606	0.007553	23.4849
contest K ~ carbonDiv ~ sim_af	0.007	contest	k	no influence	no influence	no influence	no influence	no influence	both	dynamic	dynamic	carbon	sim_af	k	no influence	both	combined	k & div dynamic	abiotic	local scale	4	239.645	0.007408	23.9466
exp. & collapse Div ~ carbon	0.007	expansion & collapse	div	no influence	no influence	no influence	no influence	no influence	no influence	fixed	dynamic	DD	carbon	div	no influence	no influence	environment	dynamic div	combined	local scale	3	239.759	0.006999	25.3468
contest_Div ~ sim_eu	0.007	contest	no influence	no influence	no influence	no influence	no influence	both	no influence	dynamic	dynamic	sim_eu	sim_eu	no influence	no influence	both	biogeography	k & div dynamic	abiotic	large scale	3	239.812	0.006814	26.0347
contest_Div ~ disparity	0.007	contest	no influence	no influence	no influence	both	no influence	no influence	no influence	dynamic	dynamic	disparity	disparity	no influence	both	no influence	functional	k & div dynamic	biotic	multiscale	3	239.82	0.006787	26.1361
exp. & collapse Div ~ zachos	0.007	expansion & collapse	no influence	no influence	div	no influence	no influence	no influence	no influence	fixed	dynamic	DD	zachos	div	no influence	no influence	environment	dynamic div	combined	local scale	3	239.83	0.006754	26.2629
contest_K ~ saturation	0.007	contest	no influence	no influence	no influence	no influence	k	no influence	no influence	dynamic	fixed	saturation	DD	no influence	no influence	no influence	DD	dynamic_k	combined	multiscale	3	239.843	0.006709	26.4424
exp. & collapse Div ~ sim_af	0.007	expansion & collapse	no influence	no influence	no influence	no influence	no influence	no influence	div	fixed	dynamic	DD	sim_af	no influence	no influence	div	biogeography	dynamic div	combined	local scale	3	239.855	0.006668	26.6018
contest_Div ~ zachos	0.007	contest	no influence	no influence	both	no influence	no influence	no influence	no influence	dynamic	dynamic	zachos	zachos	both	no influence	no influence	environment	k & div dynamic	abiotic	large scale	3	239.857	0.006661	26.6296
contest_K ~ disparity	0.007	contest	no influence	no influence	no influence	k	no influence	no influence	no influence	dynamic	fixed	disparity	DD	no influence	k	no influence	functional	dynamic_k	biotic	multiscale	3	239.868	0.006625	26.7749
contest_Div ~ oxigen	0.007	contest	no influence	both	no influence	no influence	no influence	no influence	no influence	dynamic	dynamic	oxigen	oxigen	both	no influence	no influence	environment	k & div dynamic	abiotic	local scale	3	239.869	0.006622	26.7868
contest_K ~ oxigen	0.007	contest	no influence	k	no influence	no influence	no influence	no influence	no influence	dynamic	fixed	oxigen	DD	k	no influence	no influence	environment	dynamic_k	combined	multiscale	3	239.87	0.00662	26.7954
contest_K ~ sim_af	0.007	contest	no influence	no influence	no influence	no influence	no influence	no influence	k	dynamic	fixed	sim_af	DD	no influence	no influence	k	biogeography	dynamic_k	combined	multiscale	3	239.87	0.006619	26.8
contest_K ~ sim_eu	0.007	contest	no influence	no influence	no influence	no influence	no influence	k	no influence	dynamic	fixed	sim_eu	DD	no influence	no influence	k	biogeography	dynamic_k	combined	multiscale	3	239.874	0.006606	26.8537
exp. & collapse Div ~ oxigen	0.006	expansion & collapse	no influence	div	no influence	no influence	no influence	no influence	no influence	fixed	dynamic	DD	oxigen	div	no influence	no influence	environment	dynamic div	combined	local scale	3	239.953	0.006351	27.9308
exp. & collapse K ~ oxigen	0.006	expansion & collapse	no influence	k	no influence	no influence	no influence	no influence	no influence	dynamic	fixed	oxigen	DD	k	no influence	no influence	environment	dynamic_k	combined	multiscale	3	239.968	0.006303	28.1453
exp. & collapse K ~ disparity	0.006	expansion & collapse	no influence	no influence	no influence	k	no influence	no influence	no influence	dynamic	fixed	disparity	DD	no influence	k	no influence	functional	dynamic_k	biotic	multiscale	3	239.972	0.006289	28.206
exp. & collapse K ~ zachos	0.006	expansion & collapse	no influence	no influence	k	no influence	no influence	no influence	no influence	dynamic	fixed	zachos	DD	k	no influence	no influence	environment	dynamic_k	combined	multiscale	3	239.974	0.006285	28.223
exp. & collapse K ~ carbon	0.006	expansion & collapse	k	no influence	no influence	no influence	no influence	no influence	no influence	dynamic	fixed	carbon	DD	k	no influence	no influence	environment	dynamic_k	combined	multiscale	3	239.978	0.00627	28.2895
exp. & collapse K ~ saturation	0.006	expansion & collapse	no influence	no influence	no influence	no influence	k	no influence	no influence	dynamic	fixed	saturation	DD	no influence	no influence	no influence	DD	dynamic_k	combined	multiscale	3	240.072	0.005983	29.6489
contest K ~ carbonDiv ~ saturation	0.005	contest	k	no influence	no influence	no influence	both	no influence	no influence	dynamic	dynamic	carbon	saturation	k	no influence	no influence	environment	k & div dynamic	combined	multiscale	4	240.396	0.005088	34.8668
exp. & collapse K ~ oxigen Div ~ sim_eu	0.004	expansion & collapse	no influence	k	no influence	no influence	no influence	div	no influence	dynamic	dynamic	oxigen	sim_eu	k	no influence	div	combined	k & div dynamic	abiotic	local scale	4	240.746	0.004271	41.5345
contest K ~ zachosDiv ~ sim_af	0.004	contest	no influence	no influence	k	no influence	no influence	no influence	both	dynamic	dynamic	zachos	sim_af	k	no influence	both	combined	k & div dynamic	abiotic	large scale	4	240.822	0.004113	43.1338
exp. & collapse K ~ zachos Div ~ saturation	0.004	expansion & collapse	no influence	no influence	k	no influence	div	no influence	no influence	dynamic	dynamic	zachos	saturation	k	no influence	no influence	environment	k & div dynamic	combined	multiscale	4	240.895	0.003965	44.7438
exp. & collapse K ~ oxigen Div ~ disparity	0.004	expansion & collapse	no influence	k	no influence	div	no influence	no influence	no influence	dynamic	dynamic	oxigen	disparity	k	div	no influence	combined	k & div dynamic	combined	multiscale	4	240.909	0.003936	45.0655
exp. & collapse K ~ carbon Div ~ disparity	0.004	expansion & collapse	k	no influence	no influence	div	no influence	no influence	no influence	dynamic	dynamic	carbon	disparity	k	div	no influence	combined	k & div dynamic	combined	multiscale	4	240.918	0.00392	45.2561
K~ sim_eu	0.004	no DD	no influence	no influence	no influence	no influence	no influence	k	no influence	dynamic	no DD	sim_eu	no influence	no influence	no influence	k	biogeography	dynamic_k	abiotic	large scale	2	240.972	0.003815	46.4983
exp. & collapse K ~ carbon Div ~ sim_eu	0.004	expansion & collapse	k	no influence	no influence	no influence	no influence	div	no influence	dynamic	dynamic	carbon	sim_eu	k	no influence	div	combined	k & div dynamic	abiotic	local scale	4	240.996	0.00377	47.052
contest K ~ carbonDiv ~ disparity	0.004	contest	k	no influence	no influence	both	no influence	no influence	no influence	dynamic	dynamic	carbon	disparity	k	both	no influence	combined	k & div dynamic	combined	multiscale	4	241.014	0.003737	47.473
exp. & collapse K ~ zachos Div ~ sim_eu	0.004	expansion & collapse	no influence	no influence	k	no influence	no influence	div	no influence	dynamic	dynamic	zachos	sim_eu	k	no influence	div	combined	k & div dynamic	abiotic	large scale	4	241.043	0.003682	48.178
contest K ~ carbonDiv ~ sim_eu	0.004	contest	k	no influence	no influence	no influence	no influence	both	no influence	dynamic	dynamic	carbon	sim_eu	k	no influence	both	combined	k & div dynamic	abiotic	local scale	4	241.072	0.00363	48.8712
contest K ~ carbonDiv ~ zachos	0.004	contest	k	no influence	both	no influence	no influence	no influence	no influence	dynamic	dynamic	carbon	zachos	both	no influence	no influence	environment	k & div dynamic	abiotic	local scale	4	241.088	0.0036	49.2713
damped_Div ~ sim_af	0.003	damped increase	no influence	no influence	no influence	no influence	no influence	no influence	both	dynamic	dynamic	sim_af	sim_af	no influence	no influence	both	biogeography	k & div dynamic	abiotic	large scale	4	241.195	0.003413	51.9726
Div~ sim_eu	0.003	no DD	no influence	no influence	no influence	no influence	no influence	div	no influence	no DD	dynamic	no influence	sim_eu	no influence	no influence	div	biogeography	dynamic div	abiotic	large scale	1	241.329	0.003191	55.5844
Div~ sim_af	0.003	no DD	no influence	no influence	no influence	no influence	no influence	no influence	div	no DD	dynamic	no influence	sim_af	no influence	no influence	div	biogeography	dynamic div	abiotic	large scale	1	241.336	0.003181	55.7652
Div~ zachos	0.003	no DD	no influence	no influence	div	no influence	no influence	no influence	no influence	no DD	dynamic	no influence	zachos	div	no influence	no influence	environment	dynamic div	abiotic	large scale	1	241.359	0.003144	56.4183
Div~ carbon	0.003	no DD	div	no influence	no influence	no influence	no influence	no influence	no influence	no DD	dynamic	no influence	carbon	div	no influence	no influence	environment	dynamic div	abiotic	local scale	1	241.367	0.003131	56.6504
Div~ disparity	0.003	no DD	no influence	no influence	no influence	div	no influence	no influence	no influence	no DD	dynamic	no influence	disparity	no influence	div	no influence	functional	dynamic div	biotic	local scale	1	241.374	0.003121	56.8357
Div~ saturation	0.003	no DD	no influence	no influence	no influence	no influence	div	no influence	no influence	no DD	dynamic	no influence	saturation	no influence	no influence	no influence	DD	dynamic div	combined	multiscale	1	241.374	0.00312	56.8592
Div~ oxigen	0.003	no DD	no influence	div	no influence	no influence	no influence	no influence	no influence	no DD	dynamic	no influence	oxigen	div	no influence	no influence	environment	dynamic div	abiotic	local scale	1	241.376	0.003118	56.8955
exp. & collapse K ~ sim_af Div ~ oxigen	0.003	expansion & collapse	no influence	div	no influence	no influence	no influence	no influence	k	dynamic	dynamic	sim_af	oxigen	div	no influence	k	combined	k & div dynamic	abiotic	multiscale	4	241.376	0.003117	56.909
contest K ~ sim_afDiv ~ sim_af	0.003	contest	no influence	no influence	no influence	no influence	no influence	no influence	both	dynamic	dynamic	sim_af	sim_af	no influence	no influence	both	biogeography	k & div dynamic	abiotic	large scale	4	241.457	0.002993	59.2709
contest K ~ carbonDiv ~ oxigen	0.003	contest	k	both	no influence	no influence	no influence	no influence	no influence	dynamic	dynamic	carbon	oxigen	both	no influence	no influence	environment	k & div dynamic	abiotic	local scale	4	241.491	0.002943	60.2667
contest K ~ saturationDiv ~ sim_af	0.003	contest	no influence	no influence	no influence	no influence	k	no influence	both	dynamic	dynamic	saturation	sim_af	no influence	no influence	both	biogeography	k & div dynamic	combined	multiscale	4	241.539	0.002873	61.7446
contest K ~ oxigenDiv ~ sim_af	0.003	contest	no influence	k	no influence	no influence	no influence	no influence	both	dynamic	dynamic	oxigen	sim_af	k	no influence	both	combined	k & div dynamic	abiotic	local scale	4	241.542	0.002869	61.8235
damped_K ~ carbon	0.003	damped increase	k	no influence	no influence	no influence	no influence	no influence	no influence	dynamic	fixed	carbon	DD	k	no influence	no influence	environment	dynamic_k	combined	multiscale	4	241.552	0.002854	62.1511
contest K ~ disparityDiv ~ sim_af	0.003	contest	no influence	no influence	no influence	k	no influence	no influence	both	dynamic	dynamic	disparity	sim_af	no influence	k	both	combined	k & div dynamic	combined	local scale	4	241.578	0.002818	62.94
damped_K ~ saturation	0.003	damped increase	no influence	no influence	no influence	no influence	k	no influence	no influence	dynamic	fixed	saturation	DD	no influence	no influence	no influence	DD	dynamic_k	combined	multiscale	4	241.6	0.002788	63.6334
damped_Div ~ saturation	0.003	damped increase	no influence	no influence	no influence	no influence	both	no influence	no influence	dynamic	dynamic	saturation	saturation	no influence	no influence	no influence	DD	k & div dynamic	combined	multiscale	4	241.606	0.002778	63.8485
exp. & collapse K ~ sim_af Div ~ sim_af	0.003	expansion & collapse	no influence	no influence	no influence	no influence	no influence	no influence	both	dynamic	dynamic	sim_af	sim_af	no influence	no influence	both	biogeography	k & div dynamic	abiotic	large scale	4	241.685	0.002671	66.423
damped_Div ~ carbon	0.003	damped increase	both	no influence	no influence	no influence	no influence	no influence	no influence	dynamic	dynamic	carbon	carbon	both	no influence	no influence	environment	k & div dynamic	abiotic	local scale	4	241.727	0.002615	67.826
exp. & collapse K ~ sim_af Div ~ carbon	0.003	expansion & collapse	div	no influence	no influence	no influence	no influence	no influence	k	dynamic	dynamic	sim_af	carbon	div	no influence	k	combined	k & div dynamic	abiotic	multiscale	4	241.729	0.002613	67.887
exp. & collapse K ~ zachos Div ~ disparity	0.003	expansion & collapse	no influence	no influence	k	div	no influence	no influence	no influence	dynamic	dynamic	zachos	disparity	k	div	no influence	combined	k & div dynamic	combined	multiscale	4	241.753	0.002581	68.7186
exp. & collapse K ~ oxigen Div ~ carbon	0.003	expansion & collapse	div	k	no influence	no influence	no influence	no influence	no influence	dynamic	dynamic	oxigen	carbon	both	no influence	no influence	environment	k & div dynamic	abiotic	local scale	4	241.765	0.002567	69.1108
contest K ~ saturationDiv ~ carbon	0.003	contest	both	no influence	no influence	no influence	k	no influence	no influence	dynamic	dynamic	saturation	carbon	both	no influence	no influence	environment	k & div dynamic	combined	multiscale	4	241.799	0.002523	70.3112
damped_Div ~ sim_eu	0.003	damped increase	no influence	no influence	no influence	no influence	no influence	both	no influence	dynamic	dynamic	sim_eu	sim_eu	no influence	no influence	both	biogeography	k & div dynamic	abiotic	large scale	4	241.814	0.002505	70.8229
damped_K ~ disparity	0.003	damped increase	no influence	no influence	no influence	k	no influence	no influence	no influence	dynamic	fixed	disparity	DD	no influence	k	no influence	functional	dynamic_k	biotic	multiscale	4	241.816	0.002501	70.9137
damped_Div ~ disparity	0.002	damped increase	no influence	no influence	no influence	both	no influence	no influence	no influence	dynamic	dynamic	disparity	disparity	no influence	both	no influence	functional	k & div dynamic	biotic	multiscale	4	241.822	0.002494	71.1245
exp. & collapse K ~ disparity Div ~ carbon	0.002	expansion & collapse	div	no influence	no influence	k	no influence	no influence	no influence	dynamic	dynamic	disparity	carbon	div	k	no influence	combined	k & div dynamic	combined	local scale	4	241.827	0.002488	71.2965
damped_Div ~ oxigen	0.002	damped increase	no influence	both	no influence	no influence	no influence	no influence	no influence	dynamic	dynamic	oxigen	oxigen	both	no influence	no influence	environment	k & div dynamic	abiotic	local scale	4	241.845	0.002465	71.9565
damped K ~ carbonDiv ~ sim_af	0.002	damped increase	k	no influence	no influence	no influence	no influence	no influence	both	dynamic	dynamic	carbon	sim_af	k	no influence	div	combined	k & div dynamic	abiotic	local scale	5	241.849	0.002461	72.0915
damped_K ~ oxigen	0.002	damped increase	no influence	k	no influence	no influence	no influence	no influence	no influence	dynamic	fixed	oxigen	DD	k	no influence	no influence	environment	dynamic_k	combined	multiscale	4	241.85	0.002459	72.1351
contest K ~ zachosDiv ~ saturation	0.002	contest	no influence	no influence	k	no influence	both	no influence	no influence	dynamic	dynamic	zachos	saturation	k	no influence	no influence	environment	k & div dynamic	combined	multiscale	4	241.864	0.002442	72.6364
contest K ~ oxigenDiv ~ saturation	0.002	contest	no influence	k	no influence	no influence	both	no influence	no influence	dynamic	dynamic	oxigen	saturation	k	no influence	no influence	environment	k & div dynamic	combined	multiscale	4	241.866	0.002441	72.6854
damped_Div ~ zachos	0.002	damped increase	no influence	no influence	both	no influence	no influence	no influence	no influence	dynamic	dynamic	zachos	zachos	both	no influence	no influence	environment	k & div dynamic	abiotic	large scale	4	241.879	0.002425	73.1615
contest K ~ disparityDiv ~ carbon	0.002	contest	both	no influence	no influence	k	no influence	no influence	no influence	dynamic	dynamic	disparity	carbon	both	k	no influence	combined	k & div dynamic	combined	local scale	4	241.881	0.002421	73.2561
damped_K ~ zachos	0.002	damped increase	no influence	no influence	k	no influence	no influence	no influence	no influence	dynamic	fixed	zachos	DD	k	no influence	no influence	environment	dynamic_k	combined	multiscale	4	241.887	0.002415	73.4577
damped_K ~ sim_af	0.002	damped increase	no influence	no influence	no influence	no influence	no influence	no influence	k	dynamic	fixed	sim_af	DD	no influence	no influence	k	biogeography	dynamic_k	combined	multiscale	4	241.907	0.002391	74.1961
contest K ~ oxigenDiv ~ carbon	0.002	contest	both	k	no influence	no influence	no influence	no influence	no influence	dynamic	dynamic	oxigen	carbon	both	no influence	no influence	environment	k & div dynamic	abiotic	local scale	4	241.929	0.002365	75.0167
damped_K ~ sim_eu	0.002	damped increase	no influence	no influence	no influence	no influence	no influence	k	no influence	dynamic	fixed	sim_eu	DD	no influence	no influence	k	biogeography	dynamic_k	combined	multiscale	4	241.94	0.002351	75.4523
contest K ~ zachosDiv ~ carbon	0.002	contest	both	no influence	k	no influence	no influence	no influence	no influence	dynamic	dynamic	zachos	carbon	both	no influence	no influence	environment	k & div dynamic	abiotic	multiscale	4	241.961	0.002327	76.2294
contest K ~ disparityDiv ~ saturation	0.002	contest	no influence	no influence	no influence	k	both	no influence	no influence	dynamic	dynamic	disparity	saturation	no influence	k	no influence	functional	k & div dynamic	combined	multiscale	4	242.001	0.002281	77.7843
contest K ~ saturationDiv ~ saturation	0.002	contest	no influence	no influence	no influence	no influence	both	no influence	no influence	dynamic	dynamic	saturation	saturation	no influence	no influence	no influence	DD	k & div dynamic	combined	multiscale	4	242.014	0.002266	78.2997
contest K ~ sim_euDiv ~ sim_af	0.002	contest	no influence	no influence	no influence	no influence	no influence	k	both	dynamic	dynamic	sim_eu	sim_af	no influence	no influence	both	biogeography	k & div dynamic	abiotic	large scale	4	242.029	0.002249	78.8759
exp. & collapse K ~ oxigen Div ~ sim_af	0.002	expansion & collapse	no influence	k	no influence	no influence	no influence	no influence	div	dynamic	dynamic	oxigen	sim_af	k	no influence	div	combined	k & div dynamic	abiotic	local scale	4	242.069	0.002204	80.4679
exp. & collapse K ~ carbon Div ~ carbon	0.002	expansion & collapse	both	no influence	no influence	no influence	no influence	no influence	no influence	dynamic	dynamic	carbon	carbon	both	no influence	no influence	environment	k & div dynamic	abiotic	local scale	4	242.102	0.002168	81.8222
K~ carbon	0.002	no DD	k	no influence	no influence	no influence	no influence	no influence	no influence	dynamic	no DD	carbon	no influence	k	no influence	no influence	environment	dynamic_k	abiotic	local scale	2	242.111	0.002159	82.1715
contest K ~ saturationDiv ~ sim_eu	0.002	contest	no influence	no influence	no influence	no influence	k	both	no influence	dynamic	dynamic	saturation	sim_eu	no influence	no influence	both	biogeography	k & div dynamic	combined	multiscale	4	242.116	0.002154	82.3716
exp. & collapse K ~ sim_eu Div ~ saturation	0.002	expansion & collapse	no influence	no influence	no influence	no influence	div	k	no influence	dynamic	dynamic	sim_eu	saturation	no influence	no influence	k	biogeography	k & div dynamic	combined	multiscale	4	242.118	0.002151	82.4525
contest K ~ zachosDiv ~ sim_eu	0.002	contest	no influence	no influence	k	no influence	no influence	both	no influence	dynamic	dynamic	zachos	sim_eu	k	no influence	both	combined	k & div dynamic	abiotic	large scale	4	242.12	0.002149	82.5564
contest K ~ sim_afDiv ~ saturation	0.002	contest	no influence	no influence	no influence	no influence	both	no influence	k	dynamic	dynamic	sim_af	saturation	no influence	no influence	k	biogeography	k & div dynamic	combined	multiscale	4	242.147	0.00212	83.6847
contest K ~ zachosDiv ~ disparity	0.002	contest	no influence	no influence	k	both	no influence	no influence	no influence	dynamic	dynamic	zachos	disparity	k	both	no influence	combined	k & div dynamic	combined	multiscale	4	242.151	0.002116	83.8226
contest K ~ oxigenDiv ~ sim_eu	0.002	contest	no influence	k	no influence	no influence	no influence	both	no influence	dynamic	dynamic	oxigen	sim_eu	k	no influence	both	combined	k & div dynamic	abiotic	local scale	4	242.156	0.002111	84.0324
contest K ~ disparityDiv ~ sim_eu	0.002	contest	no influence	no influence	no influence	k	no influence	both	no influence	dynamic	dynamic	disparity	sim_eu	no influence	k	both	combined	k & div dynamic	combined	local scale	4	242.156	0.002111	84.034
contest K ~ saturationDiv ~ disparity	0.002	contest	no influence	no influence	no influence	both	k	no influence	no influence	dynamic	dynamic	saturation	disparity	no influence	both	no influence	functional	k & div dynamic	combined	multiscale	4	242.163	0.002103	84.3599
contest K ~ oxigenDiv ~ disparity	0.002	contest	no influence	k	no influence	both	no influence	no influence	no influence	dynamic	dynamic	oxigen	disparity	k	both	no influence	combined	k & div dynamic	combined	multiscale	4	242.163	0.002103	84.3471
exp. & collapse K ~ zachos Div ~ zachos	0.002	expansion & collapse	no influence	no influence	both	no influence	no influence	no influence	no influence	dynamic	dynamic	zachos	zachos	both	no influence	no influence	environment	k & div dynamic	abiotic	large scale	4	242.173	0.002093	84.7713
exp. & collapse K ~ oxigen Div ~ zachos	0.002	expansion & collapse	no influence	k	div	no influence	no influence	no influence	no influence	dynamic	dynamic	oxigen	zachos	both	no influence	no influence	environment	k & div dynamic	abiotic	local scale	4	242.173	0.002093	84.7688
exp. & collapse K ~ carbon Div ~ zachos	0.002	expansion & collapse	k	no influence	div	no influence	no influence	no influence	no influence	dynamic	dynamic	carbon	zachos	both	no influence	no influence	environment	k & div dynamic	abiotic	local scale	4	242.173	0.002093	84.7581
contest K ~ disparityDiv ~ disparity	0.002	contest	no influence	no influence	no influence	both	no influence	no influence	no influence	dynamic	dynamic	disparity	disparity	no influence	both	no influence	functional	k & div dynamic	biotic	multiscale	4	242.174	0.002092	84.7929
contest K ~ saturationDiv ~ zachos	0.002	contest	no influence	no influence	both	no influence	k	no influence	no influence	dynamic	dynamic	saturation	zachos	both	no influence	no influence	environment	k & div dynamic	combined	multiscale	4	242.176	0.00209	84.8837
contest K ~ saturationDiv ~ oxigen	0.002	contest	no influence	both	no influence	no influence	k	no influence	no influence	dynamic	dynamic	saturation	oxigen	both	no influence	no influence	environment	k & div dynamic	combined	multiscale	4	242.187	0.002079	85.3444
exp. & collapse K ~ carbon Div ~ sim_af	0.002	expansion & collapse	k	no influence	no influence	no influence	no influence	no influence	div	dynamic	dynamic	carbon	sim_af	k	no influence	div	combined	k & div dynamic	abiotic	local scale	4	242.199	0.002066	85.8641
exp. & collapse K ~ zachos Div ~ sim_af	0.002	expansion & collapse	no influence	no influence	k	no influence	no influence	no influence	div	dynamic	dynamic	zachos	sim_af	k	no influence	div	combined	k & div dynamic	abiotic	large scale	4	242.199	0.002065	85.8847
contest K ~ oxigenDiv ~ zachos	0.002	contest	no influence	k	both	no influence	no influence	no influence	no influence	dynamic	dynamic	oxigen	zachos	both	no influence	no influence	environment	k & div dynamic	abiotic	local scale	4	242.201	0.002064	85.9522
contest K ~ zachosDiv ~ zachos	0.002	contest	no influence	no influence	both	no influence	no influence	no influence	no influence	dynamic	dynamic	zachos	zachos	both	no influence	no influence	environment	k & div dynamic	abiotic	large scale	4	242.207	0.002057	86.2226
contest K ~ zachosDiv ~ oxigen	0.002	contest	no influence	both	k	no influence	no influence	no influence	no influence	dynamic	dynamic	zachos	oxigen	both	no influence	no influence	environment	k & div dynamic	abiotic	multiscale	4	242.209	0.002055	86.3152
contest K ~ oxigenDiv ~ oxigen	0.002	contest	no influence	both	no influence	no influence	no influence	no influence	no influence	dynamic	dynamic	oxigen	oxigen	both	no influence	no influence	environment	k & div dynamic	abiotic	local scale	4	242.213	0.002052	86.4598
exp. & collapse K ~ oxigen Div ~ oxigen	0.002	expansion & collapse	no influence	both	no influence	no influence	no influence	no influence	no influence	dynamic	dynamic	oxigen	oxigen	both	no influence	no influence	environment	k & div dynamic	abiotic	local scale	4	242.275	0.001989	89.1901
exp. & collapse K ~ carbon Div ~ oxigen	0.002	expansion & collapse	k	div	no influence	no influence	no influence	no influence	no influence	dynamic	dynamic	carbon	oxigen	both	no influence	no influence	environment	k & div dynamic	abiotic	local scale	4	242.296	0.001968	90.1551
exp. & collapse K ~ zachos Div ~ oxigen	0.002	expansion & collapse	no influence	div	k	no influence	no influence	no influence	no influence	dynamic	dynamic	zachos	oxigen	both	no influence	no influence	environment	k & div dynamic	abiotic	multiscale	4	242.296	0.001967	90.1606
exp. & collapse K ~ saturation Div ~ sim_eu	0.002	expansion & collapse	no influence	no influence	no influence	no influence	k	div	no influence	dynamic	dynamic	saturation	sim_eu	no influence	no influence	div	biogeography	k & div dynamic	combined	multiscale	4	242.301	0.001963	90.3869
damped K ~ sim_afDiv ~ sim_af	0.002	damped increase	no influence	no influence	no influence	no influence	no influence	no influence	both	dynamic	dynamic	sim_af	sim_af	no influence	no influence	both	biogeography	k & div dynamic	abiotic	large scale	5	242.334	0.001931	91.8574
contest K ~ sim_euDiv ~ sim_eu	0.002	contest	no influence	no influence	no influence	no influence	no influence	both	no influence	dynamic	dynamic	sim_eu	sim_eu	no influence	no influence	both	biogeography	k & div dynamic	abiotic	large scale	4	242.352	0.001914	92.6991
exp. & collapse K ~ zachos Div ~ carbon	0.002	expansion & collapse	div	no influence	k	no influence	no influence	no influence	no influence	dynamic	dynamic	zachos	carbon	both	no influence	no influence	environment	k & div dynamic	abiotic	multiscale	4	242.353	0.001913	92.7396
exp. & collapse K ~ saturation Div ~ oxigen	0.002	expansion & collapse	no influence	div	no influence	no influence	k	no influence	no influence	dynamic	dynamic	saturation	oxigen	div	no influence	no influence	environment	k & div dynamic	combined	multiscale	4	242.447	0.001825	97.1926
contest K ~ sim_euDiv ~ disparity	0.002	contest	no influence	no influence	no influence	both	no influence	k	no influence	dynamic	dynamic	sim_eu	disparity	no influence	both	k	combined	k & div dynamic	combined	multiscale	4	242.461	0.001812	97.8731
exp. & collapse K ~ sim_eu Div ~ sim_eu	0.002	expansion & collapse	no influence	no influence	no influence	no influence	no influence	both	no influence	dynamic	dynamic	sim_eu	sim_eu	no influence	no influence	both	biogeography	k & div dynamic	abiotic	large scale	4	242.505	0.001773	100.069
contest K ~ sim_afDiv ~ sim_eu	0.002	contest	no influence	no influence	no influence	no influence	no influence	both	k	dynamic	dynamic	sim_af	sim_eu	no influence	no influence	both	biogeography	k & div dynamic	abiotic	large scale	4	242.548	0.001735	102.266
contest K ~ sim_afDiv ~ disparity	0.002	contest	no influence	no influence	no influence	both	no influence	no influence	k	dynamic	dynamic	sim_af	disparity	no influence	both	k	combined	k & div dynamic	combined	multiscale	4	242.67	0.001632	108.673
K~ zachos	0.002	no DD	no influence	no influence	k	no influence	no influence	no influence	no influence	dynamic	no DD	zachos	no influence	k	no influence	no influence	environment	dynamic_k	abiotic	large scale	2	242.686	0.00162	109.526
damped K ~ carbonDiv ~ saturation	0.002	damped increase	k	no influence	no influence	no influence	both	no influence	no influence	dynamic	dynamic	carbon	saturation	k	no influence	no influence	environment	k & div dynamic	combined	multiscale	5	242.721	0.001591	111.476
damped K ~ zachosDiv ~ sim_af	0.001	damped increase	no influence	no influence	k	no influence	no influence	no influence	both	dynamic	dynamic	zachos	sim_af	k	no influence	div	combined	k & div dynamic	abiotic	large scale	5	243.053	0.001348	131.638
exp. & collapse K ~ sim_eu Div ~ disparity	0.001	expansion & collapse	no influence	no influence	no influence	div	no influence	k	no influence	dynamic	dynamic	sim_eu	disparity	no influence	div	k	combined	k & div dynamic	combined	multiscale	4	243.279	0.001204	147.374
K~ saturation	0.001	no DD	no influence	no influence	no influence	no influence	k	no influence	no influence	dynamic	no DD	saturation	no influence	no influence	no influence	no influence	DD	dynamic_k	combined	multiscale	2	243.299	0.001192	148.866
damped K ~ carbonDiv ~ disparity	0.001	damped increase	k	no influence	no influence	both	no influence	no influence	no influence	dynamic	dynamic	carbon	disparity	k	div	no influence	combined	k & div dynamic	combined	multiscale	5	243.349	0.001162	152.62
damped K ~ saturationDiv ~ sim_af	0.001	damped increase	no influence	no influence	no influence	no influence	k	no influence	both	dynamic	dynamic	saturation	sim_af	no influence	no influence	div	biogeography	k & div dynamic	combined	multiscale	5	243.355	0.001159	153.104
K~ disparity	0.001	no DD	no influence	no influence	no influence	k	no influence	no influence	no influence	dynamic	no DD	disparity	no influence	no influence	k	no influence	functional	dynamic_k	biotic	local scale	2	243.363	0.001154	153.714
contest K ~ sim_euDiv ~ saturation	0.001	contest	no influence	no influence	no influence	no influence	both	k	no influence	dynamic	dynamic	sim_eu	saturation	no influence	no influence	k	biogeography	k & div dynamic	combined	multiscale	4	243.418	0.001123	158
damped K ~ carbonDiv ~ zachos	0.001	damped increase	k	no influence	both	no influence	no influence	no influence	no influence	dynamic	dynamic	carbon	zachos	both	no influence	no influence	environment	k & div dynamic	abiotic	local scale	5	243.419	0.001122	158.07
damped K ~ carbonDiv ~ sim_eu	0.001	damped increase	k	no influence	no influence	no influence	no influence	both	no influence	dynamic	dynamic	carbon	sim_eu	k	no influence	div	combined	k & div dynamic	abiotic	local scale	5	243.439	0.001111	159.626
K~ sim_af	0.001	no DD	no influence	no influence	no influence	no influence	no influence	no influence	k	dynamic	no DD	sim_af	no influence	no influence	no influence	k	biogeography	dynamic_k	abiotic	large scale	2	243.468	0.001095	161.964
K~ oxigen	0.001	no DD	no influence	k	no influence	no influence	no influence	no influence	no influence	dynamic	no DD	oxigen	no influence	k	no influence	no influence	environment	dynamic_k	abiotic	local scale	2	243.494	0.001081	164.046
damped K ~ oxigenDiv ~ sim_af	0.001	damped increase	no influence	k	no influence	no influence	no influence	no influence	both	dynamic	dynamic	oxigen	sim_af	k	no influence	div	combined	k & div dynamic	abiotic	local scale	5	243.533	0.00106	167.322
damped K ~ saturationDiv ~ carbon	0.001	damped increase	both	no influence	no influence	no influence	k	no influence	no influence	dynamic	dynamic	saturation	carbon	div	no influence	no influence	environment	k & div dynamic	combined	multiscale	5	243.616	0.001017	174.401
damped K ~ disparityDiv ~ sim_af	0.001	damped increase	no influence	no influence	no influence	k	no influence	no influence	both	dynamic	dynamic	disparity	sim_af	no influence	k	div	combined	k & div dynamic	combined	local scale	5	243.629	0.001011	175.53
contest K ~ disparityDiv ~ zachos	0.001	contest	no influence	no influence	both	k	no influence	no influence	no influence	dynamic	dynamic	disparity	zachos	both	k	no influence	combined	k & div dynamic	combined	local scale	4	243.75	0.000951	186.471
damped K ~ saturationDiv ~ sim_eu	0.001	damped increase	no influence	no influence	no influence	no influence	k	both	no influence	dynamic	dynamic	saturation	sim_eu	no influence	no influence	div	biogeography	k & div dynamic	combined	multiscale	5	243.89	0.000887	199.971
damped K ~ carbonDiv ~ oxigen	0.001	damped increase	k	both	no influence	no influence	no influence	no influence	no influence	dynamic	dynamic	carbon	oxigen	both	no influence	no influence	environment	k & div dynamic	abiotic	local scale	5	243.915	0.000876	202.49
damped K ~ disparityDiv ~ carbon	0.001	damped increase	both	no influence	no influence	k	no influence	no influence	no influence	dynamic	dynamic	disparity	carbon	div	k	no influence	combined	k & div dynamic	combined	local scale	5	243.932	0.000869	204.227
damped K ~ sim_euDiv ~ sim_af	0.001	damped increase	no influence	no influence	no influence	no influence	no influence	k	both	dynamic	dynamic	sim_eu	sim_af	no influence	no influence	both	biogeography	k & div dynamic	abiotic	large scale	5	243.962	0.000855	207.36
damped K ~ sim_afDiv ~ saturation	0.001	damped increase	no influence	no influence	no influence	no influence	both	no influence	k	dynamic	dynamic	sim_af	saturation	no influence	no influence	k	biogeography	k & div dynamic	combined	multiscale	5	243.98	0.000848	209.203
damped K ~ saturationDiv ~ disparity	0.001	damped increase	no influence	no influence	no influence	both	k	no influence	no influence	dynamic	dynamic	saturation	disparity	no influence	div	no influence	functional	k & div dynamic	combined	multiscale	5	244.028	0.000828	214.337
damped K ~ saturationDiv ~ oxigen	0.001	damped increase	no influence	both	no influence	no influence	k	no influence	no influence	dynamic	dynamic	saturation	oxigen	div	no influence	no influence	environment	k & div dynamic	combined	multiscale	5	244.031	0.000827	214.609
damped K ~ saturationDiv ~ zachos	0.001	damped increase	no influence	no influence	both	no influence	k	no influence	no influence	dynamic	dynamic	saturation	zachos	div	no influence	no influence	environment	k & div dynamic	combined	multiscale	5	244.031	0.000826	214.645
damped K ~ oxigenDiv ~ saturation	0.001	damped increase	no influence	k	no influence	no influence	both	no influence	no influence	dynamic	dynamic	oxigen	saturation	k	no influence	no influence	environment	k & div dynamic	combined	multiscale	5	244.043	0.000822	215.912
damped K ~ oxigenDiv ~ carbon	0.001	damped increase	both	k	no influence	no influence	no influence	no influence	no influence	dynamic	dynamic	oxigen	carbon	both	no influence	no influence	environment	k & div dynamic	abiotic	local scale	5	244.044	0.000821	215.976
damped K ~ saturationDiv ~ saturation	0.001	damped increase	no influence	no influence	no influence	no influence	both	no influence	no influence	dynamic	dynamic	saturation	saturation	no influence	no influence	no influence	DD	k & div dynamic	combined	multiscale	5	244.055	0.000817	217.197
damped K ~ disparityDiv ~ saturation	0.001	damped increase	no influence	no influence	no influence	k	both	no influence	no influence	dynamic	dynamic	disparity	saturation	no influence	k	no influence	functional	k & div dynamic	combined	multiscale	5	244.059	0.000815	217.602
damped K ~ zachosDiv ~ saturation	0.001	damped increase	no influence	no influence	k	no influence	both	no influence	no influence	dynamic	dynamic	zachos	saturation	k	no influence	no influence	environment	k & div dynamic	combined	multiscale	5	244.062	0.000814	217.977
exp. & collapse K ~ sim_af Div ~ sim_eu	0.001	expansion & collapse	no influence	no influence	no influence	no influence	no influence	div	k	dynamic	dynamic	sim_af	sim_eu	no influence	no influence	both	biogeography	k & div dynamic	abiotic	large scale	4	244.086	0.000804	220.658
exp. & collapse K ~ sim_eu Div ~ sim_af	0.001	expansion & collapse	no influence	no influence	no influence	no influence	no influence	k	div	dynamic	dynamic	sim_eu	sim_af	no influence	no influence	both	biogeography	k & div dynamic	abiotic	large scale	4	244.141	0.000782	226.809
exp. & collapse K ~ sim_eu Div ~ zachos	0.001	expansion & collapse	no influence	no influence	div	no influence	no influence	k	no influence	dynamic	dynamic	sim_eu	zachos	div	no influence	k	combined	k & div dynamic	abiotic	large scale	4	244.217	0.000753	235.492
damped K ~ disparityDiv ~ sim_eu	0.001	damped increase	no influence	no influence	no influence	k	no influence	both	no influence	dynamic	dynamic	disparity	sim_eu	no influence	k	div	combined	k & div dynamic	combined	local scale	5	244.219	0.000752	235.745
damped K ~ oxigenDiv ~ sim_eu	0.001	damped increase	no influence	k	no influence	no influence	no influence	both	no influence	dynamic	dynamic	oxigen	sim_eu	k	no influence	div	combined	k & div dynamic	abiotic	local scale	5	244.238	0.000745	238.003
damped K ~ disparityDiv ~ oxigen	0.001	damped increase	no influence	both	no influence	k	no influence	no influence	no influence	dynamic	dynamic	disparity	oxigen	div	k	no influence	combined	k & div dynamic	combined	local scale	5	244.241	0.000744	238.356
damped K ~ oxigenDiv ~ disparity	0.001	damped increase	no influence	k	no influence	both	no influence	no influence	no influence	dynamic	dynamic	oxigen	disparity	k	div	no influence	combined	k & div dynamic	combined	multiscale	5	244.249	0.000741	239.326
damped K ~ zachosDiv ~ sim_eu	0.001	damped increase	no influence	no influence	k	no influence	no influence	both	no influence	dynamic	dynamic	zachos	sim_eu	k	no influence	div	combined	k & div dynamic	abiotic	large scale	5	244.251	0.000741	239.526
damped K ~ disparityDiv ~ zachos	0.001	damped increase	no influence	no influence	both	k	no influence	no influence	no influence	dynamic	dynamic	disparity	zachos	div	k	no influence	combined	k & div dynamic	combined	local scale	5	244.26	0.000737	240.687
damped K ~ zachosDiv ~ carbon	0.001	damped increase	both	no influence	k	no influence	no influence	no influence	no influence	dynamic	dynamic	zachos	carbon	both	no influence	no influence	environment	k & div dynamic	abiotic	multiscale	5	244.26	0.000737	240.597
contest K ~ sim_euDiv ~ oxigen	0.001	contest	no influence	both	no influence	no influence	no influence	k	no influence	dynamic	dynamic	sim_eu	oxigen	both	no influence	k	combined	k & div dynamic	abiotic	multiscale	4	244.261	0.000737	240.794
damped K ~ zachosDiv ~ disparity	0.001	damped increase	no influence	no influence	k	both	no influence	no influence	no influence	dynamic	dynamic	zachos	disparity	k	div	no influence	combined	k & div dynamic	combined	multiscale	5	244.265	0.000735	241.298
damped K ~ disparityDiv ~ disparity	0.001	damped increase	no influence	no influence	no influence	both	no influence	no influence	no influence	dynamic	dynamic	disparity	disparity	no influence	both	no influence	functional	k & div dynamic	biotic	multiscale	5	244.277	0.000731	242.723
contest K ~ sim_afDiv ~ zachos	0.001	contest	no influence	no influence	both	no influence	no influence	no influence	k	dynamic	dynamic	sim_af	zachos	both	no influence	k	combined	k & div dynamic	abiotic	large scale	4	244.282	0.000729	243.378
damped K ~ zachosDiv ~ zachos	0.001	damped increase	no influence	no influence	both	no influence	no influence	no influence	no influence	dynamic	dynamic	zachos	zachos	both	no influence	no influence	environment	k & div dynamic	abiotic	large scale	5	244.282	0.000729	243.349
damped K ~ oxigenDiv ~ zachos	0.001	damped increase	no influence	k	both	no influence	no influence	no influence	no influence	dynamic	dynamic	oxigen	zachos	both	no influence	no influence	environment	k & div dynamic	abiotic	local scale	5	244.292	0.000725	244.572
damped K ~ zachosDiv ~ oxigen	0.001	damped increase	no influence	both	k	no influence	no influence	no influence	no influence	dynamic	dynamic	zachos	oxigen	both	no influence	no influence	environment	k & div dynamic	abiotic	multiscale	5	244.293	0.000725	244.682
damped K ~ oxigenDiv ~ oxigen	0.001	damped increase	no influence	both	no influence	no influence	no influence	no influence	no influence	dynamic	dynamic	oxigen	oxigen	both	no influence	no influence	environment	k & div dynamic	abiotic	local scale	5	244.298	0.000723	245.318
damped K ~ sim_euDiv ~ saturation	0.001	damped increase	no influence	no influence	no influence	no influence	both	k	no influence	dynamic	dynamic	sim_eu	saturation	no influence	no influence	k	biogeography	k & div dynamic	combined	multiscale	5	244.338	0.000709	250.171
damped K ~ sim_euDiv ~ carbon	0.001	damped increase	both	no influence	no influence	no influence	no influence	k	no influence	dynamic	dynamic	sim_eu	carbon	div	no influence	k	combined	k & div dynamic	abiotic	multiscale	5	244.356	0.000702	252.523
damped K ~ sim_euDiv ~ sim_eu	0.001	damped increase	no influence	no influence	no influence	no influence	no influence	both	no influence	dynamic	dynamic	sim_eu	sim_eu	no influence	no influence	both	biogeography	k & div dynamic	abiotic	large scale	5	244.405	0.000685	258.815
damped K ~ sim_afDiv ~ carbon	0.001	damped increase	both	no influence	no influence	no influence	no influence	no influence	k	dynamic	dynamic	sim_af	carbon	div	no influence	k	combined	k & div dynamic	abiotic	multiscale	5	244.408	0.000685	259.09
damped K ~ sim_euDiv ~ disparity	0.001	damped increase	no influence	no influence	no influence	both	no influence	k	no influence	dynamic	dynamic	sim_eu	disparity	no influence	div	k	combined	k & div dynamic	combined	multiscale	5	244.481	0.00066	268.815
damped K ~ sim_afDiv ~ sim_eu	0.001	damped increase	no influence	no influence	no influence	no influence	no influence	both	k	dynamic	dynamic	sim_af	sim_eu	no influence	no influence	both	biogeography	k & div dynamic	abiotic	large scale	5	244.537	0.000642	276.461
damped K ~ sim_euDiv ~ zachos	0.001	damped increase	no influence	no influence	both	no influence	no influence	k	no influence	dynamic	dynamic	sim_eu	zachos	div	no influence	k	combined	k & div dynamic	abiotic	large scale	5	244.559	0.000635	279.527
damped K ~ sim_euDiv ~ oxigen	0.001	damped increase	no influence	both	no influence	no influence	no influence	k	no influence	dynamic	dynamic	sim_eu	oxigen	div	no influence	k	combined	k & div dynamic	abiotic	multiscale	5	244.592	0.000624	284.131
damped K ~ sim_afDiv ~ disparity	0.001	damped increase	no influence	no influence	no influence	both	no influence	no influence	k	dynamic	dynamic	sim_af	disparity	no influence	div	k	combined	k & div dynamic	combined	multiscale	5	244.633	0.000612	289.93
damped K ~ sim_afDiv ~ zachos	0.001	damped increase	no influence	no influence	both	no influence	no influence	no influence	k	dynamic	dynamic	sim_af	zachos	div	no influence	k	combined	k & div dynamic	abiotic	large scale	5	244.764	0.000573	309.634
damped K ~ sim_afDiv ~ oxigen	0.001	damped increase	no influence	both	no influence	no influence	no influence	no influence	k	dynamic	dynamic	sim_af	oxigen	div	no influence	k	combined	k & div dynamic	abiotic	multiscale	5	244.996	0.00051	347.678
contest K ~ sim_euDiv ~ zachos	0	contest	no influence	no influence	both	no influence	no influence	k	no influence	dynamic	dynamic	sim_eu	zachos	both	no influence	k	combined	k & div dynamic	abiotic	large scale	4	245.876	0.000329	539.913
exp. & collapse K ~ saturation Div ~ carbon	0	expansion & collapse	div	no influence	no influence	no influence	k	no influence	no influence	dynamic	dynamic	saturation	carbon	div	no influence	no influence	environment	k & div dynamic	combined	multiscale	4	246.343	0.00026	681.724
contest K ~ sim_euDiv ~ carbon	0	contest	both	no influence	no influence	no influence	no influence	k	no influence	dynamic	dynamic	sim_eu	carbon	both	no influence	k	combined	k & div dynamic	abiotic	multiscale	4	246.359	0.000258	687.417
contest K ~ sim_afDiv ~ carbon	0	contest	both	no influence	no influence	no influence	no influence	no influence	k	dynamic	dynamic	sim_af	carbon	both	no influence	k	combined	k & div dynamic	abiotic	multiscale	4	246.497	0.000241	736.37
exp. & collapse K ~ saturation Div ~ saturation	0	expansion & collapse	no influence	no influence	no influence	no influence	both	no influence	no influence	dynamic	dynamic	saturation	saturation	no influence	no influence	no influence	DD	k & div dynamic	combined	multiscale	4	247.068	0.000181	980.051
exp. & collapse K ~ saturation Div ~ sim_af	0	expansion & collapse	no influence	no influence	no influence	no influence	k	no influence	div	dynamic	dynamic	saturation	sim_af	no influence	no influence	div	biogeography	k & div dynamic	combined	multiscale	4	247.083	0.00018	987.019
exp. & collapse K ~ disparity Div ~ sim_af	0	expansion & collapse	no influence	no influence	no influence	k	no influence	no influence	div	dynamic	dynamic	disparity	sim_af	no influence	k	div	combined	k & div dynamic	combined	local scale	4	247.329	0.000159	1116.36
exp. & collapse K ~ disparity Div ~ saturation	0	expansion & collapse	no influence	no influence	no influence	k	div	no influence	no influence	dynamic	dynamic	disparity	saturation	no influence	k	no influence	functional	k & div dynamic	combined	multiscale	4	247.376	0.000155	1143.23
exp. & collapse K ~ saturation Div ~ disparity	0	expansion & collapse	no influence	no influence	no influence	div	k	no influence	no influence	dynamic	dynamic	saturation	disparity	no influence	div	no influence	functional	k & div dynamic	combined	multiscale	4	247.488	0.000147	1208.5
exp. & collapse K ~ sim_af Div ~ zachos	0	expansion & collapse	no influence	no influence	div	no influence	no influence	no influence	k	dynamic	dynamic	sim_af	zachos	div	no influence	k	combined	k & div dynamic	abiotic	large scale	4	247.572	0.000141	1260.41
exp. & collapse K ~ disparity Div ~ disparity	0	expansion & collapse	no influence	no influence	no influence	both	no influence	no influence	no influence	dynamic	dynamic	disparity	disparity	no influence	both	no influence	functional	k & div dynamic	biotic	multiscale	4	247.579	0.00014	1264.74
contest K ~ disparityDiv ~ oxigen	0	contest	no influence	both	no influence	k	no influence	no influence	no influence	dynamic	dynamic	disparity	oxigen	both	k	no influence	combined	k & div dynamic	combined	local scale	4	247.642	0.000136	1305.48
contest K ~ sim_afDiv ~ oxigen	0	contest	no influence	both	no influence	no influence	no influence	no influence	k	dynamic	dynamic	sim_af	oxigen	both	no influence	k	combined	k & div dynamic	abiotic	multiscale	4	247.848	0.000123	1447.48
exp. & collapse K ~ disparity Div ~ zachos	0	expansion & collapse	no influence	no influence	div	k	no influence	no influence	no influence	dynamic	dynamic	disparity	zachos	div	k	no influence	combined	k & div dynamic	combined	local scale	4	247.951	0.000116	1523.57
exp. & collapse K ~ saturation Div ~ zachos	0	expansion & collapse	no influence	no influence	div	no influence	k	no influence	no influence	dynamic	dynamic	saturation	zachos	div	no influence	no influence	environment	k & div dynamic	combined	multiscale	4	254.155	5e-06	33891.4
contest_K ~ zachos	0	contest	no influence	no influence	k	no influence	no influence	no influence	no influence	dynamic	fixed	zachos	DD	k	no influence	no influence	environment	dynamic_k	combined	multiscale	3	296.523	0	5.37197e+13
exp. & collapse K ~ disparity Div ~ oxigen	0	expansion & collapse	no influence	div	no influence	k	no influence	no influence	no influence	dynamic	dynamic	disparity	oxigen	div	k	no influence	combined	k & div dynamic	combined	local scale	4	301.557	0	665764723845688
exp. & collapse K ~ disparity Div ~ sim_eu	0	expansion & collapse	no influence	no influence	no influence	k	no influence	div	no influence	dynamic	dynamic	disparity	sim_eu	no influence	k	div	combined	k & div dynamic	combined	local scale	4	365.849	0	6.08389e+28
